# Supplementary material for: Comparison of human glomerulus proteomic profiles obtained from low quantities of samples by different mass spectrometry with the comprehensive database
Source: Proteome Sci. 2011 Aug 10;9:47. doi: 10.1186/1477-5956-9-47 (PMC3175441; doi:10.1186/1477-5956-9-47)
Supplement: Additional file 2 — A total of 332 human glomerular proteins identified by five mass spectrometers. [file 1477-5956-9-47-S2.XLS]

## Sheet: H(LIT-TOF)139
	prot_hit_num	prot_acc	gene symbol	prot_desc	prot_score	prot_mass	prot_matches	prot_cover	prot_len	prot_pi		prot_matches	count	LowConf
IPI00940293	80	IPI00001539	ACAA2	ACAA2 3-ketoacyl-CoA thiolase, mitochondrial	51	42354	1	3.3	397	8.32		prot_matches=1	75	75
IPI00829896	74	IPI00030363	ACAT1	ACAT1 Acetyl-CoA acetyltransferase, mitochondrial	65	45456	1	4	427	8.98		prot_matches=2	15	1
	10	IPI00021428	ACTA1	ACTA1 Actin, alpha skeletal muscle	542	42366	17	27.1	377	5.23		total		76
	3	IPI00021439	ACTB	ACTB Actin, cytoplasmic 1	1231	42052	27	46.1	375	5.29		% of total		0.546763
	11	IPI00013508	ACTN1	ACTN1 Alpha-actinin-1	525	103563	12	15.5	892	5.25
	1	IPI00013808	ACTN4	ACTN4 Alpha-actinin-4	1452	105245	32	38.9	911	5.27
	50	IPI00028091	ACTR3	ACTR3 Actin-related protein 3	74	47797	1	5.3	418	5.61
	71	IPI00007068	ACTR3B	ACTR3B Isoform 1 of Actin-related protein 3B	70	48090	1	2.6	418	5.61
	31	IPI00374563	AGRN	AGRN Agrin	177	222861	4	2.8	2045	6.02
	13	IPI00022434	ALB	ALB Putative uncharacterized protein ALB	395	73881	10	19.6	627	6.33
	28	IPI00217871	ALDH4A1	ALDH4A1 Delta-1-pyrroline-5-carboxylate dehydrogenase, mitochondrial	96	62137	1	2.8	563	8.25
	98	IPI00465439	ALDOA	ALDOA Fructose-bisphosphate aldolase A	41	39851	1	3.8	364	8.3
	35	IPI00418169	ANXA2	ANXA2 Isoform 2 of Annexin A2	165	40671	4	17.1	357	8.53
	46	IPI00022391	APCS	APCS Serum amyloid P-component	111	25485	4	19.3	223	6.1
	76	IPI00024689	AQP1	AQP1 Aquaporin-1	61	28736	1	7.4	269	6.95
	63	IPI00003817	ARHGDIB	ARHGDIB Rho GDP-dissociation inhibitor 2	61	23031	1	6.5	201	5.1
	70	IPI00006482	ATP1A1	ATP1A1 Isoform Long of Sodium/potassium-transporting ATPase subunit alpha-1	71	114135	2	3.5	1023	5.33
	26	IPI00440493	ATP5A1	ATP5A1 ATP synthase subunit alpha, mitochondrial	201	59828	4	12.5	553	9.16
	23	IPI00303476	ATP5B	ATP5B ATP synthase subunit beta, mitochondrial	230	56525	5	13.2	529	5.26
	47	IPI00002406	BCAM	BCAM Basal cell adhesion molecule	74	68161	1	2.2	628	5.53
	81	IPI00026241	BST2	BST2 Bone marrow stromal antigen 2	56	20041	1	5.6	180	5.43
	37	IPI00783987	C3	C3 Complement C3 (Fragment)	158	188569	3	3.5	1663	6.02
	20	IPI00643525	C4A	C4A Putative uncharacterized protein C4A	269	194218	6	6.3	1744	6.65
	43	IPI00022395	C9	C9 Complement component C9	121	64615	4	10.4	559	5.43
	80	IPI00215983	CA1	CA1 Carbonic anhydrase 1	57	28909	1	4.6	261	6.59
	54	IPI00020599	CALR	CALR Calreticulin	90	48283	1	3.4	417	4.29
	65	IPI00020984	CANX	CANX cDNA FLJ55574, highly similar to Calnexin	60	71971	1	2.6	627	4.58
	69	IPI00005969	CAPZA1	CAPZA1 F-actin-capping protein subunit alpha-1	71	33073	1	3.5	286	5.45
	90	IPI00000190	CD81	CD81 CD81 antigen	44	26476	1	9.7	236	5.09
	28	IPI00024067	CLTC	CLTC Isoform 1 of Clathrin heavy chain 1	197	193260	5	4.5	1675	5.48
	65	IPI00291262	CLU	CLU Isoform 1 of Clusterin	75	53031	2	7.8	449	5.89
	31	IPI00022822	COL18A1	COL18A1 Isoform 2 of Collagen alpha-1(XVIII) chain	92	154607	3	2	1519	5.45
	16	IPI00743696	COL4A1	COL4A1 Isoform 1 of Collagen alpha-1(IV) chain	307	161654	6	4.1	1669	8.55
	45	IPI00940293	COL4A2	COL4A2 Putative uncharacterized protein COL4A2 (Fragment)	75	79496	2	5.2	793	8.75
	67	IPI00478572	COL4A4	COL4A4 Collagen alpha-4(IV) chain	72	165759	1	0.9	1690	8.9
	45	IPI00021715	COL4A5	COL4A5 Isoform 1 of Collagen alpha-5(IV) chain	112	162083	2	2	1685	7.71
	18	IPI00291136	COL6A1	COL6A1 Collagen alpha-1(VI) chain	284	109602	5	8	1028	5.26
	44	IPI00073454	COL6A2	COL6A2 Isoform 2C2A~ of Collagen alpha-2(VI) chain	118	88366	2	3	828	5.66
	7	IPI00022200	COL6A3	COL6A3 Isoform 1 of Collagen alpha-3(VI) chain	687	345163	20	8.8	3177	6.26
	75	IPI00011229	CTSD	CTSD Cathepsin D	56	45037	1	1.9	412	6.1
	78	IPI00029601	CTTN	CTTN Src substrate cortactin	54	61720	1	2.4	550	5.24
	24	IPI00021458	EHD3	EHD3 EH domain-containing protein 3	226	61971	6	17	546	6.06
	94	IPI00465248	ENO1	ENO1 Isoform alpha-enolase of Alpha-enolase	40	47481	1	2.8	434	7.01
	61	IPI00014375	ENPEP	ENPEP Glutamyl aminopeptidase	77	109717	1	1.3	957	5.34
	76	IPI00328113	FBN1	FBN1 Fibrillin-1	56	332667	2	0.9	2871	4.81
	89	IPI00000856	FERMT2	FERMT2 Isoform 1 of Fermitin family homolog 2	47	78438	1	2.8	680	6.26
	32	IPI00553169	FLNA	FLNA Putative uncharacterized protein FLNA	173	248149	5	4.1	2315	5.65
	36	IPI00022418	FN1	FN1 Isoform 1 of Fibronectin	164	266034	4	2.3	2386	5.45
	33	IPI00219018	GAPDH	GAPDH Glyceraldehyde-3-phosphate dehydrogenase	171	36201	2	11.3	335	8.57
	48	IPI00032103	GATM	GATM Isoform Mitochondrial of Glycine amidinotransferase, mitochondrial	74	48938	2	6.9	423	8.26
	89	IPI00006395	GNAL	GNAL Guanine nucleotide-binding protein G(olf) subunit alpha	44	44794	1	2.9	381	6.23
	95	IPI00026268	GNB1	GNB1 Guanine nucleotide-binding protein G(I)/G(S)/G(T) subunit beta-1	42	38151	1	3.5	340	5.6
	38	IPI00026314	GSN	GSN Isoform 1 of Gelsolin	152	86043	2	3.6	782	5.9
	91	IPI00059366	H2AFY	H2AFY Isoform 3 of Core histone macro-H2A.1	44	39635	1	5.4	371	9.78
	96	IPI00022793	HADHB	HADHB Trifunctional enzyme subunit beta, mitochondrial	41	51547	1	2.3	474	9.45
	14	IPI00410714	HBA1;HBA2	HBA1;HBA2 Hemoglobin subunit alpha	384	15305	8	63.4	142	8.72
	4	IPI00654755	HBB	HBB Hemoglobin subunit beta	927	16102	21	87.8	147	6.75
	8	IPI00829896	HBD	HBD Hemoglobin Lepore-Baltimore (Fragment)	598	11509	15	76.2	105	6.17
	90	IPI00217465	HIST1H1C	HIST1H1C Histone H1.2	46	21352	1	5.2	213	10.94
	40	IPI00026272	HIST1H2AE;HIST1H2AB;HIST1H2AM;HIST1H2AL;HIST1H2AJ;HIST1H2AG;HIST1H2AK;HIST1H2AI;HIST1H2AD	HIST1H2AE;HIST1H2AB;HIST1H2AM;HIST1H2AL;HIST1H2AJ;HIST1H2AG;HIST1H2AK;HIST1H2AI;HIST1H2AD Histone H2A type 1-B/E	146	14127	2	14.6	130	11.05
	10	IPI00453473	HIST1H4L;HIST2H4A;HIST1H4K;HIST1H4F;HIST1H4A;HIST1H4I;HIST1H4E;HIST1H4D;HIST4H4;HIST1H4B;HIST1H4J;HIST2H4B;HIST1H4C;HIST1H4H	HIST1H4L;HIST2H4A;HIST1H4K;HIST1H4F;HIST1H4A;HIST1H4I;HIST1H4E;HIST1H4D;HIST4H4;HIST1H4B;HIST1H4J;HIST2H4B;HIST1H4C;HIST1H4H Histone H4	170	11360	4	21.4	103	11.36
	19	IPI00003935	HIST2H2BE	HIST2H2BE Histone H2B type 2-E	283	13912	4	19	126	10.31
	34	IPI00026569	HLA-A	HLA-A HLA class I histocompatibility antigen, A-1 alpha chain	166	41105	2	10.4	365	6.08
	39	IPI00004657	HLA-B	HLA-B HLA class I histocompatibility antigen, B-7 alpha chain	83	40777	1	5.5	362	5.57
	33	IPI00215965	HNRNPA1	HNRNPA1 Isoform A1-B of Heterogeneous nuclear ribonucleoprotein A1	89	38837	1	4.3	372	9.17
	77	IPI00396378	HNRNPA2B1	HNRNPA2B1 Isoform B1 of Heterogeneous nuclear ribonucleoproteins A2/B1	55	37464	1	4.5	353	8.97
	61	IPI00028888	HNRNPD	HNRNPD Isoform 1 of Heterogeneous nuclear ribonucleoprotein D0	62	38581	1	3.9	355	7.62
	69	IPI00479217	HNRNPU	HNRNPU Isoform Short of Heterogeneous nuclear ribonucleoprotein U	58	89665	1	1.9	806	5.6
	24	IPI00382470	HSP90AA1	HSP90AA1 Isoform 2 of Heat shock protein HSP 90-alpha	106	98670	3	4.6	854	5.07
	58	IPI00027230	HSP90B1	HSP90B1 Endoplasmin	80	92696	1	1.7	803	4.76
	42	IPI00304925	HSPA1A;HSPA1B	HSPA1A;HSPA1B Heat shock 70 kDa protein 1A/1B	123	70294	3	5.6	641	5.48
	68	IPI00003362	HSPA5	HSPA5 HSPA5 protein	72	72492	2	3.8	655	5.07
	41	IPI00003865	HSPA8	HSPA8 Isoform 1 of Heat shock cognate 71 kDa protein	134	71082	3	5.6	646	5.37
	73	IPI00007765	HSPA9	HSPA9 Stress-70 protein, mitochondrial	65	73920	1	1.8	679	5.87
	78	IPI00025512	HSPB1	HSPB1 Heat shock protein beta-1	59	22826	1	4.9	205	5.98
	88	IPI00784154	HSPD1	HSPD1 60 kDa heat shock protein, mitochondrial	44	61187	1	2.1	573	5.7
	17	IPI00024284	HSPG2	HSPG2 Basement membrane-specific heparan sulfate proteoglycan core protein	298	479221	7	2.4	4391	6.06
	85	IPI00168728	IGHG3	IGHG3 FLJ00385 protein (Fragment)	46	57272	1	2	509	7.8
	64	IPI00479708	IGHM	IGHM Full-length cDNA clone CS0DD006YL02 of Neuroblastoma of Homo sapiens	61	41817	1	4.3	375	6.32
	84	IPI00154742	IGL@;IGLV1-40;IGLC1;IGLV3-21;IGLC3;LOC100293277;IGLV2-14;LOC100293440;IGLV1-44;IGLC2;IGLV2-11;LOC100290481;LOC100290557	IGL@;IGLV1-40;IGLC1;IGLV3-21;IGLC3;LOC100293277;IGLV2-14;LOC100293440;IGLV1-44;IGLC2;IGLV2-11;LOC100290481;LOC100290557 IGL@ protein	47	25119	1	6.4	234	5.93
	52	IPI00743104	ITGA1	ITGA1 Integrin alpha-1	91	132304	2	2.4	1179	5.91
	39	IPI00217561	ITGB1	ITGB1 Isoform Beta-1C of Integrin beta-1	151	94981	4	7.4	825	5.31
	5	IPI00783665	LAMA5	LAMA5 Laminin subunit alpha-5	862	412085	17	7	3695	6.63
	9	IPI00296922	LAMB2	LAMB2 Laminin subunit beta-2	569	202982	12	9	1798	6.07
	4	IPI00298281	LAMC1	LAMC1 Laminin subunit gamma-1	348	183191	7	6.3	1609	5.01
	86	IPI00148061	LDHAL6A	LDHAL6A L-lactate dehydrogenase A-like 6A	50	36826	1	3.6	332	6.51
	27	IPI00219219	LGALS1	LGALS1 Galectin-1	100	15048	1	11.9	135	5.34
	70	IPI00023673	LGALS3BP	LGALS3BP Galectin-3-binding protein	58	66202	1	2.4	585	5.13
	15	IPI00021405	LMNA	LMNA Isoform A of Lamin-A/C	357	74380	9	16.4	664	6.57
	68	IPI00739464	LOC646821	LOC646821 similar to actin, gamma 1	58	17467	1	8.6	152	9.04
	72	IPI00298860	LTF	LTF cDNA FLJ78440, highly similar to Human lactoferrin	57	80200	1	1.8	711	8.56
	30	IPI00247063	MME	MME Neprilysin	187	86144	5	7.3	750	5.54
	50	IPI00219365	MSN	MSN Moesin	92	67892	4	11.1	577	6.08
	22	IPI00019502	MYH9	MYH9 Isoform 1 of Myosin-9	244	227646	7	4.9	1960	5.5
	55	IPI00027255	MYL6B	MYL6B Myosin light chain 6B	70	22864	1	6.3	208	5.56
	29	IPI00010418	MYO1C	MYO1C Isoform 2 of Myosin-Ic	93	118674	3	4.2	1028	9.48
	87	IPI00022078	NDRG1	NDRG1 Protein NDRG1	45	43264	1	3.6	394	5.49
	77	IPI00010800	NES	NES Nestin	61	177788	1	1	1621	4.35
	47	IPI00026944	NID1	NID1 Isoform 1 of Nidogen-1	110	139142	4	4	1247	5.12
	57	IPI00748819	NPNT	NPNT cDNA FLJ60269, highly similar to Homo sapiens nephronectin (NPNT), mRNA	67	66191	1	2.2	582	8.9
	93	IPI00010796	P4HB	P4HB Protein disulfide-isomerase	40	57480	1	5.9	508	4.76
	63	IPI00018963	PARVA	PARVA Isoform 1 of Alpha-parvin	76	42274	1	3.8	372	5.69
	62	IPI00299571	PDIA6	PDIA6 Isoform 2 of Protein disulfide-isomerase A6	61	54380	1	2.8	492	5.17
	49	IPI00007983	PDLIM2	PDLIM2 Isoform 3 of PDZ and LIM domain protein 2	94	39556	3	8.7	366	9.15
	58	IPI00027252	PHB2	PHB2 Prohibitin-2	66	33276	1	4	299	9.83
	94	IPI00014898	PLEC1	PLEC1 Isoform 1 of Plectin-1	42	533462	1	0.2	4684	5.74
	51	IPI00299116	PODXL	PODXL Podocalyxin-like protein 1 precursor	91	55992	3	6.4	528	5.36
	53	IPI00007960	POSTN	POSTN Isoform 1 of Periostin	73	93883	1	1.7	836	7.27
	83	IPI00000874	PRDX1	PRDX1 Peroxiredoxin-1	54	22324	1	5.5	199	8.27
	57	IPI00024919	PRDX3	PRDX3 Thioredoxin-dependent peroxide reductase, mitochondrial	84	28017	1	5.5	256	7.67
	95	IPI00005719	RAB1A	RAB1A Isoform 1 of Ras-related protein Rab-1A	40	22891	1	7.8	205	5.93
	54	IPI00001618	RAB39	RAB39 Ras-related protein Rab-39A	71	25390	1	5.1	217	7.57
	64	IPI00465028	RCTPI1;TPI1	RCTPI1;TPI1 triosephosphate isomerase 1 isoform 2	76	31057	1	4.2	286	5.65
	92	IPI00000041	RHOB	RHOB Rho-related GTP-binding protein RhoB	42	22565	1	12.2	196	5.1
	82	IPI00008530	RPLP0	RPLP0 60S acidic ribosomal protein P0	56	34423	1	3.8	317	5.71
	66	IPI00012512	RRAS2	RRAS2 cDNA FLJ61162, highly similar to Ras-related protein R-Ras2	75	24408	1	7.6	210	5.74
	51	IPI00014177	SEPT2	SEPT2 Isoform 1 of Septin-2	73	41689	1	3.3	361	6.15
	56	IPI00007188	SLC25A5	SLC25A5 ADP/ATP translocase 2	69	33102	1	4.4	298	9.76
	27	IPI00843765	SPTAN1	SPTAN1 Isoform 3 of Spectrin alpha chain, brain	199	282906	4	2.9	2452	5.21
	60	IPI00005614	SPTBN1	SPTBN1 Isoform Long of Spectrin beta chain, brain 1	78	275237	3	1.5	2364	5.39
	88	IPI00219682	STOM	STOM Erythrocyte band 7 integral membrane protein	47	31882	1	5.6	288	7.71
	85	IPI00018219	TGFBI	TGFBI Transforming growth factor-beta-induced protein ig-h3	52	75261	1	3.4	683	7.62
	79	IPI00005563	TINAGL1	TINAGL1 Isoform 1 of Tubulointerstitial nephritis antigen-like	58	53721	1	3.6	467	6.54
	6	IPI00298994	TLN1	TLN1 Talin-1	752	271766	17	12.3	2541	5.77
	25	IPI00307545	TNS1	TNS1 Tensin-1	102	186499	1	0.7	1735	7.55
	75	IPI00298237	TPP1	TPP1 cDNA FLJ56402, highly similar to Tripeptidyl-peptidase 1	64	62686	1	4.7	572	6.17
	40	IPI00027437	TSPAN9	TSPAN9 Tetraspanin-9	82	27559	1	4.6	239	7.89
	66	IPI00554811	TTLL3;ARPC4	TTLL3;ARPC4 Actin-related protein 2/3 complex subunit 4	59	19768	2	11.3	168	8.53
	25	IPI00218343	TUBA1C	TUBA1C Tubulin alpha-1C chain	205	50548	3	10.9	449	4.96
	21	IPI00007752	TUBB2C	TUBB2C Tubulin beta-2C chain	122	50255	5	16.6	445	4.79
	87	IPI00027107	TUFM	TUFM Tu translation elongation factor, mitochondrial precursor	47	50185	1	3.1	455	7.26
	84	IPI00179330	UBC;RPS27A;UBB	UBC;RPS27A;UBB ubiquitin and ribosomal protein S27a precursor	52	18296	1	10.3	156	9.68
	37	IPI00549343	VAMP3	VAMP3 Vesicle-associated membrane protein 3	84	11359	1	24	100	8.89
	29	IPI00291175	VCL	VCL Isoform 1 of Vinculin	196	117220	5	6.4	1066	5.83
	99	IPI00216308	VDAC1	VDAC1 Voltage-dependent anion-selective channel protein 1	40	30868	1	7.1	283	8.62
	62	IPI00024145	VDAC2	VDAC2 Isoform 2 of Voltage-dependent anion-selective channel protein 2	76	30849	1	4.2	283	6.81
	2	IPI00418471	VIM	VIM Vimentin	1312	53676	27	48.3	466	5.06
	53	IPI00298971	VTN	VTN Vitronectin	91	55069	2	5.2	478	5.55
	48	IPI00021263	YWHAZ	YWHAZ 14-3-3 protein zeta/delta	108	27899	1	5.7	245	4.73

## Sheet: T(LIT-Orbitrap)185
	prot_hit_num	prot_acc	prot_desc	prot_desc	prot_score	prot_mass	prot_matches	prot_cover	prot_len	prot_pi		prot_matches	count	LowConf
	1	IPI00021439	ACTB	ACTB Actin, cytoplasmic 1	2669	42052	78	61.6	375	5.29		prot_matches=1	64	64
	2	IPI00013808	ACTN4	ACTN4 Alpha-actinin-4	2299	105245	75	57.8	911	5.27		prot_matches=2	32	8
	3	IPI00654755	HBB	HBB Hemoglobin subunit beta	1693	16102	51	82.3	147	6.75		total		72
	4	IPI00418471	VIM	VIM Vimentin	1493	53676	54	58.6	466	5.06		% of total		0.389189
	5	IPI00783665	LAMA5	LAMA5 Laminin subunit alpha-5	1410	412085	43	12.7	3695	6.63
	6	IPI00296922	LAMB2	LAMB2 Laminin subunit beta-2	1349	202982	40	21.1	1798	6.07
	7	IPI00298994	TLN1	TLN1 Talin-1	1277	271766	40	18.2	2541	5.77
	8	IPI00072917	COL6A3	COL6A3 COL6A3 protein	1134	323455	38	12.6	2977	6.47
	9	IPI00021405	LMNA	LMNA Isoform A of Lamin-A/C	869	74380	30	39.9	664	6.57
	10	IPI00743696	COL4A1	COL4A1 Isoform 1 of Collagen alpha-1(IV) chain	847	161654	25	8.2	1669	8.55
	11	IPI00829896	HBD	HBD Hemoglobin Lepore-Baltimore (Fragment)	781	11509	28	77.1	105	6.17
	12	IPI00021428	ACTA1	ACTA1 Actin, alpha skeletal muscle	765	42366	32	43	377	5.23
	13	IPI00013508	ACTN1	ACTN1 Alpha-actinin-1	759	103563	23	17.5	892	5.25
	14	IPI00410714	HBA1;HBA2	HBA1;HBA2 Hemoglobin subunit alpha	757	15305	30	85.2	142	8.72
	15	IPI00024284	HSPG2	HSPG2 Basement membrane-specific heparan sulfate proteoglycan core protein	702	479221	34	10.1	4391	6.06
	16	IPI00019502	MYH9	MYH9 Isoform 1 of Myosin-9	641	227646	27	10.2	1960	5.5
	17	IPI00298281	LAMC1	LAMC1 Laminin subunit gamma-1	538	183191	21	14.2	1609	5.01
	18	IPI00887739	LOC100133511	LOC100133511 similar to complement component C3, partial	533	145517	14	9.1	1295	7.28
	19	IPI00010360	COL4A3	COL4A3 Isoform 1 of Collagen alpha-3(IV) chain	504	163080	10	5.8	1670	9.28
	20	IPI00022434	ALB	ALB Putative uncharacterized protein ALB	482	73881	25	32.9	627	6.33
	21	IPI00219018	GAPDH	GAPDH Glyceraldehyde-3-phosphate dehydrogenase	471	36201	19	42.1	335	8.57
	22	IPI00418163	C4B	C4B complement component 4B preproprotein	443	194170	11	6.8	1744	6.89
	23	IPI00026944	NID1	NID1 Isoform 1 of Nidogen-1	438	139142	15	15.8	1247	5.12
	24	IPI00003935	HIST2H2BE	HIST2H2BE Histone H2B type 2-E	428	13912	14	38.9	126	10.31
	25	IPI00302592	FLNA	FLNA Isoform 2 of Filamin-A	414	282581	17	8.9	2639	5.69
	26	IPI00306322	COL4A2	COL4A2 Collagen alpha-2(IV) chain	407	168646	11	6.2	1712	8.89
	27	IPI00247063	MME	MME Neprilysin	383	86144	13	16.4	750	5.54
	28	IPI00005614	SPTBN1	SPTBN1 Isoform Long of Spectrin beta chain, brain 1	383	275237	12	5.6	2364	5.39
	29	IPI00291175	VCL	VCL Isoform 1 of Vinculin	373	117220	15	15	1066	5.83
	30	IPI00219365	MSN	MSN Moesin	353	67892	9	14	577	6.08
	31	IPI00217561	ITGB1	ITGB1 Isoform Beta-1C of Integrin beta-1	321	94981	11	13.2	825	5.31
	32	IPI00024993	ECHS1	ECHS1 Enoyl-CoA hydratase, mitochondrial	301	31823	6	18.6	290	8.34
	33	IPI00291136	COL6A1	COL6A1 Collagen alpha-1(VI) chain	282	109602	11	12.5	1028	5.26
	34	IPI00007752	TUBB2C	TUBB2C Tubulin beta-2C chain	277	50255	8	21.1	445	4.79
	35	IPI00014898	PLEC1	PLEC1 Isoform 1 of Plectin-1	256	533462	8	2	4684	5.74
	36	IPI00024067	CLTC	CLTC Isoform 1 of Clathrin heavy chain 1	249	193260	7	6	1675	5.48
	37	IPI00418169	ANXA2	ANXA2 Isoform 2 of Annexin A2	239	40671	9	21	357	8.53
	38	IPI00303476	ATP5B	ATP5B ATP synthase subunit beta, mitochondrial	236	56525	9	23.1	529	5.26
	39	IPI00024689	AQP1	AQP1 Aquaporin-1	223	28736	2	7.4	269	6.95
	40	IPI00382470	HSP90AA1	HSP90AA1 Isoform 2 of Heat shock protein HSP 90-alpha	218	98670	6	6.1	854	5.07
	41	IPI00911039	HSPA1A;HSPA1B	HSPA1A;HSPA1B cDNA FLJ54408, highly similar to Heat shock 70 kDa protein 1	206	64170	7	12.1	586	5.39
	42	IPI00304840	COL6A2	COL6A2 Isoform 2C2 of Collagen alpha-2(VI) chain	204	109709	8	7.9	1019	5.85
	43	IPI00414676	HSP90AB1	HSP90AB1 Heat shock protein HSP 90-beta	204	83554	7	7.2	724	4.97
	44	IPI00006482	ATP1A1	ATP1A1 Isoform Long of Sodium/potassium-transporting ATPase subunit alpha-1	202	114135	4	5.1	1023	5.33
	45	IPI00453473	HIST1H4L;HIST2H4A;HIST1H4K;HIST1H4F;HIST1H4A;HIST1H4I;HIST1H4E;HIST1H4D;HIST4H4;HIST1H4B;HIST1H4J;HIST2H4B;HIST1H4C;HIST1H4H	HIST1H4L;HIST2H4A;HIST1H4K;HIST1H4F;HIST1H4A;HIST1H4I;HIST1H4E;HIST1H4D;HIST4H4;HIST1H4B;HIST1H4J;HIST2H4B;HIST1H4C;HIST1H4H Histone H4	199	11360	7	41.7	103	11.36
	46	IPI00026272	HIST1H2AE;HIST1H2AB;HIST1H2AM;HIST1H2AL;HIST1H2AJ;HIST1H2AG;HIST1H2AK;HIST1H2AI;HIST1H2AD	HIST1H2AE;HIST1H2AB;HIST1H2AM;HIST1H2AL;HIST1H2AJ;HIST1H2AG;HIST1H2AK;HIST1H2AI;HIST1H2AD Histone H2A type 1-B/E	197	14127	6	30	130	11.05
	47	IPI00478572	COL4A4	COL4A4 Collagen alpha-4(IV) chain	191	165759	5	1.4	1690	8.9
	48	IPI00027230	HSP90B1	HSP90B1 Endoplasmin	190	92696	6	7	803	4.76
	49	IPI00081836	HIST1H2AM;HIST1H2AL;HIST1H2AJ;HIST1H2AG;HIST1H2AK;HIST1H2AI;HIST1H2AH	HIST1H2AM;HIST1H2AL;HIST1H2AJ;HIST1H2AG;HIST1H2AK;HIST1H2AI;HIST1H2AH Histone H2A type 1-H	186	13898	6	30.5	128	10.88
	50	IPI00298971	VTN	VTN Vitronectin	185	55069	6	10.9	478	5.55
	51	IPI00374563	AGRN	AGRN Agrin	182	222861	9	5.4	2045	6.02
	52	IPI00843765	SPTAN1	SPTAN1 Isoform 3 of Spectrin alpha chain, brain	175	282906	7	3.7	2452	5.21
	53	IPI00218343	TUBA1C	TUBA1C Tubulin alpha-1C chain	172	50548	7	23.4	449	4.96
	54	IPI00220706	HBG1	HBG1 Hemoglobin subunit gamma-1	169	16187	7	19.7	147	6.64
	55	IPI00022391	APCS	APCS Serum amyloid P-component	168	25485	7	25.6	223	6.1
	56	IPI00328113	FBN1	FBN1 Fibrillin-1	164	332667	8	2.8	2871	4.81
	57	IPI00003362	HSPA5	HSPA5 HSPA5 protein	158	72492	7	11.5	655	5.07
	58	IPI00396593	PDLIM2	PDLIM2 Isoform 1 of PDZ and LIM domain protein 2	157	37835	4	11.9	352	9
	59	IPI00025252	PDIA3	PDIA3 Protein disulfide-isomerase A3	156	57146	3	7.3	505	5.98
	60	IPI00011229	CTSD	CTSD Cathepsin D	148	45037	5	11.9	412	6.1
	61	IPI00219219	LGALS1	LGALS1 Galectin-1	148	15048	5	39.3	135	5.34
	62	IPI00440493	ATP5A1	ATP5A1 ATP synthase subunit alpha, mitochondrial	145	59828	6	16.3	553	9.16
	63	IPI00022822	COL18A1	COL18A1 Isoform 2 of Collagen alpha-1(XVIII) chain	143	154607	5	3.9	1519	5.45
	64	IPI00026314	GSN	GSN Isoform 1 of Gelsolin	138	86043	7	12	782	5.9
	65	IPI00179964	PTBP1	PTBP1 Isoform 1 of Polypyrimidine tract-binding protein 1	136	57357	2	4.3	531	9.22
	66	IPI00000856	FERMT2	FERMT2 Isoform 1 of Fermitin family homolog 2	131	78438	4	6	680	6.26
	67	IPI00022395	C9	C9 Complement component C9	131	64615	5	8.1	559	5.43
	68	IPI00472013	HLA-A	HLA-A HLA class I histocompatibility antigen, A-33 alpha chain	131	41151	3	6.3	365	6.22
	69	IPI00022418	FN1	FN1 Isoform 1 of Fibronectin	129	266034	7	4.7	2386	5.45
	70	IPI00010796	P4HB	P4HB Protein disulfide-isomerase	129	57480	4	8.3	508	4.76
	71	IPI00215983	CA1	CA1 Carbonic anhydrase 1	128	28909	5	21.1	261	6.59
	72	IPI00465028	RCTPI1;TPI1	RCTPI1;TPI1 triosephosphate isomerase 1 isoform 2	117	31057	3	18.9	286	5.65
	73	IPI00021715	COL4A5	COL4A5 Isoform 1 of Collagen alpha-5(IV) chain	114	162083	4	2.6	1685	7.71
	74	IPI00013881	HNRNPH1	HNRNPH1 Heterogeneous nuclear ribonucleoprotein H	113	49484	3	7.6	449	5.89
	75	IPI00021263	YWHAZ	YWHAZ 14-3-3 protein zeta/delta	107	27899	3	12.7	245	4.73
	76	IPI00010154	GDI1	GDI1 Rab GDP dissociation inhibitor alpha	104	51177	3	8.7	447	5
	78	IPI00032103	GATM	GATM Isoform Mitochondrial of Glycine amidinotransferase, mitochondrial	99	48938	3	11.6	423	8.26
	79	IPI00748819	NPNT	NPNT cDNA FLJ60269, highly similar to Homo sapiens nephronectin (NPNT), mRNA	98	66191	4	8.2	582	8.9
	80	IPI00021842	APOE	APOE Apolipoprotein E	97	36246	4	18	317	5.65
	81	IPI00018963	PARVA	PARVA Isoform 1 of Alpha-parvin	97	42274	3	9.4	372	5.69
	82	IPI00444262	NCL	NCL cDNA FLJ45706 fis, clone FEBRA2028457, highly similar to Nucleolin	94	65979	3	8.5	603	4.45
	83	IPI00784154	HSPD1	HSPD1 60 kDa heat shock protein, mitochondrial	93	61187	3	6.8	573	5.7
	84	IPI00219682	STOM	STOM Erythrocyte band 7 integral membrane protein	91	31882	3	12.2	288	7.71
	85	IPI00030363	ACAT1	ACAT1 Acetyl-CoA acetyltransferase, mitochondrial	90	45456	2	4	427	8.98
	86	IPI00021458	EHD3	EHD3 EH domain-containing protein 3	89	61971	5	7.7	546	6.06
	87	IPI00002406	BCAM	BCAM Basal cell adhesion molecule	89	68161	3	7.3	628	5.53
	88	IPI00000190	CD81	CD81 CD81 antigen	88	26476	1	8.5	236	5.09
	89	IPI00141318	CKAP4	CKAP4 Isoform 1 of Cytoskeleton-associated protein 4	88	66097	1	2.7	602	5.63
	90	IPI00658152	TNS3	TNS3 Isoform 1 of Tensin-3	87	156366	2	2.9	1445	6.34
	91	IPI00003865	HSPA8	HSPA8 Isoform 1 of Heat shock cognate 71 kDa protein	85	71082	4	6.7	646	5.37
	92	IPI00291467	SLC25A6	SLC25A6 ADP/ATP translocase 3	85	33073	1	4.4	298	9.76
	93	IPI00011107	IDH2	IDH2 Isocitrate dehydrogenase [NADP], mitochondrial	85	51333	1	2.9	452	8.88
	94	IPI00025447	EEF1A1	EEF1A1 Elongation factor 1-alpha	84	48181	2	2.7	441	9.12
	95	IPI00169383	PGK1	PGK1 Phosphoglycerate kinase 1	83	44985	3	9.8	417	8.3
	96	IPI00843975	EZR	EZR Ezrin	83	69484	2	2.9	586	5.94
	97	IPI00016801	GLUD1	GLUD1 Glutamate dehydrogenase 1, mitochondrial	82	61701	2	3.4	558	7.66
	98	IPI00026185	CAPZB	CAPZB Isoform 1 of F-actin-capping protein subunit beta	82	31616	1	5.1	277	5.36
	99	IPI00456969	DYNC1H1	DYNC1H1 Cytoplasmic dynein 1 heavy chain 1	81	534809	2	0.8	4646	6.01
	100	IPI00014375	ENPEP	ENPEP Glutamyl aminopeptidase	81	109717	3	3.4	957	5.34
	101	IPI00743104	ITGA1	ITGA1 Integrin alpha-1	79	132304	2	2.6	1179	5.91
	102	IPI00218733	SOD1	SOD1 Superoxide dismutase [Cu-Zn]	78	16154	1	9.1	154	5.7
	103	IPI00216219	TJP1	TJP1 Isoform Long of Tight junction protein ZO-1	78	195682	2	1.3	1748	6.24
	104	IPI00215777	SLC25A3	SLC25A3 Isoform B of Phosphate carrier protein, mitochondrial	76	40389	2	10.8	361	9.43
	105	IPI00106642	SDF2L1	SDF2L1 Dihydropyrimidinase-like 2	75	67545	1	1.6	619	5.62
	106	IPI00021841	APOA1	APOA1 Apolipoprotein A-I	75	30759	2	8.6	267	5.56
	107	IPI00025512	HSPB1	HSPB1 Heat shock protein beta-1	74	22826	2	9.8	205	5.98
	108	IPI00016786	CDC42	CDC42 Isoform 2 of Cell division control protein 42 homolog	74	21587	2	8.9	191	6.15
	109	IPI00549343	VAMP3	VAMP3 Vesicle-associated membrane protein 3	73	11359	1	24	100	8.89
	110	IPI00028888	HNRNPD	HNRNPD Isoform 1 of Heterogeneous nuclear ribonucleoprotein D0	72	38581	2	6.8	355	7.62
	111	IPI00217966	LDHA	LDHA Isoform 1 of L-lactate dehydrogenase A chain	71	36950	2	6.9	332	8.44
	112	IPI00007244	MPO	MPO Isoform H17 of Myeloperoxidase	70	84784	1	1.9	745	9.19
	113	IPI00031008	TNC	TNC Isoform 1 of Tenascin	68	246345	1	0.5	2201	4.79
	114	IPI00384051	PSME2	PSME2 Putative uncharacterized protein PSME2	68	28755	1	6.4	249	6.05
	115	IPI00014594	NPHS2	NPHS2 Isoform 1 of Podocin	67	42516	2	7.8	383	8.96
	116	IPI00010418	MYO1C	MYO1C Isoform 2 of Myosin-Ic	66	118674	3	2.8	1028	9.48
	117	IPI00171903	HNRNPM	HNRNPM Isoform 1 of Heterogeneous nuclear ribonucleoprotein M	66	77749	2	3.6	730	8.84
	118	IPI00220301	PRDX6	PRDX6 Peroxiredoxin-6	66	25133	2	7.6	224	6
	119	IPI00384938	LOC100290320;IGHG1;IGHV4-31;LOC100294459	LOC100290320;IGHG1;IGHV4-31;LOC100294459 Putative uncharacterized protein DKFZp686N02209	66	53503	2	3.5	482	8.74
	120	IPI00032140	SERPINH1	SERPINH1 Serpin H1	65	46525	1	3.6	418	8.75
	121	IPI00154742	IGL@;IGLV1-40;IGLC1;IGLV3-21;IGLC3;LOC100293277;IGLV2-14;LOC100293440;IGLV1-44;IGLC2;IGLV2-11;LOC100290481;LOC100290557	IGL@;IGLV1-40;IGLC1;IGLV3-21;IGLC3;LOC100293277;IGLV2-14;LOC100293440;IGLV1-44;IGLC2;IGLV2-11;LOC100290481;LOC100290557 IGL@ protein	65	25119	1	6.4	234	5.93
	122	IPI00010800	NES	NES Nestin	65	177788	3	2	1621	4.35
	123	IPI00007188	SLC25A5	SLC25A5 ADP/ATP translocase 2	65	33102	1	4.4	298	9.76
	124	IPI00789008	FLOT2	FLOT2 Flotillin-2	64	47434	1	2.6	428	5.19
	125	IPI00016513	RAB10	RAB10 Ras-related protein Rab-10	64	22755	2	11	200	8.59
	126	IPI00396383	VWA1	VWA1 Isoform 1 of von Willebrand factor A domain-containing protein 1	63	46889	1	4	445	7.18
	127	IPI00218918	ANXA1	ANXA1 Annexin A1	63	38918	1	3.2	346	6.57
	128	IPI00020599	CALR	CALR Calreticulin	63	48283	3	10.1	417	4.29
	129	IPI00171611	HIST2H3D;HIST2H3C;HIST2H3A	HIST2H3D;HIST2H3C;HIST2H3A Histone H3.2	63	15436	2	10.3	136	11.27
	130	IPI00015148	RAP1B	RAP1B Ras-related protein Rap-1b	62	21040	2	14.7	184	5.65
	131	IPI00003348	GNB2	GNB2 Guanine nucleotide-binding protein G(I)/G(S)/G(T) subunit beta-2	61	38048	1	2.9	340	5.6
	132	IPI00329801	ANXA5	ANXA5 Annexin A5	60	35971	1	5	320	4.94
	133	IPI00439435	TINAGL1	TINAGL1 Isoform 2 of Tubulointerstitial nephritis antigen-like	58	31395	2	13.7	284	7.59
	134	IPI00020418	RRAS	RRAS Ras-related protein R-Ras	57	23637	1	5.5	218	6.43
	135	IPI00012089	CLDN5	CLDN5 claudin 5	57	32347	1	3.6	303	9.34
	136	IPI00010471	LCP1	LCP1 Plastin-2	56	70815	1	2.4	627	5.2
	138	IPI00024920	ATP5D	ATP5D ATP synthase subunit delta, mitochondrial	56	17479	1	8.3	168	5.38
	139	IPI00217465	HIST1H1C	HIST1H1C Histone H1.2	55	21352	2	10.8	213	10.94
	140	IPI00027255	MYL6B	MYL6B Myosin light chain 6B	55	22864	1	6.3	208	5.56
	141	IPI00009771	LMNB2	LMNB2 Lamin-B2	55	70020	2	3.5	620	5.5
	142	IPI00020984	CANX	CANX cDNA FLJ55574, highly similar to Calnexin	55	71971	2	2.4	627	4.58
	143	IPI00396378	HNRNPA2B1	HNRNPA2B1 Isoform B1 of Heterogeneous nuclear ribonucleoproteins A2/B1	54	37464	2	7.1	353	8.97
	144	IPI00023673	LGALS3BP	LGALS3BP Galectin-3-binding protein	54	66202	1	1.9	585	5.13
	145	IPI00465439	ALDOA	ALDOA Fructose-bisphosphate aldolase A	54	39851	1	2.5	364	8.3
	146	IPI00298860	LTF	LTF cDNA FLJ78440, highly similar to Human lactoferrin	54	80200	1	1.3	711	8.56
	147	IPI00027252	PHB2	PHB2 Prohibitin-2	53	33276	2	7	299	9.83
	148	IPI00788612	LIMS1	LIMS1 cDNA FLJ55516, highly similar to Particularly interesting new Cys-His protein	53	40277	1	3.6	337	8.43
	149	IPI00002745	CTSZ	CTSZ Cathepsin Z	51	34530	1	4	303	6.7
	150	IPI00396435	DHX15	DHX15 Putative pre-mRNA-splicing factor ATP-dependent RNA helicase DHX15	51	91673	1	1.5	795	7.12
	151	IPI00452565	EMCN	EMCN Isoform 1 of Endomucin	50	27549	1	5.4	261	7.71
	152	IPI00003817	ARHGDIB	ARHGDIB Rho GDP-dissociation inhibitor 2	50	23031	1	6.5	201	5.1
	153	IPI00005160	ARPC1B	ARPC1B Actin-related protein 2/3 complex subunit 1B	50	41722	1	3.5	372	8.69
	154	IPI00216308	VDAC1	VDAC1 Voltage-dependent anion-selective channel protein 1	49	30868	2	11	283	8.62
	155	IPI00010270	RAC2	RAC2 Ras-related C3 botulinum toxin substrate 2	48	21814	1	5.2	192	7.52
	156	IPI00442073	CSRP1	CSRP1 Cysteine and glycine-rich protein 1	48	21409	1	7.8	193	8.9
	157	IPI00217143	SDHA	SDHA SDHA protein	48	57400	1	2.7	520	7.24
	158	IPI00024623	ACADSB	ACADSB Short/branched chain specific acyl-CoA dehydrogenase, mitochondrial	48	47797	1	5.1	432	6.53
	159	IPI00027769	ELANE	ELANE Neutrophil elastase	48	29127	1	3.7	267	9.71
	160	IPI00291006	MDH2	MDH2 Malate dehydrogenase, mitochondrial	47	35937	1	3.6	338	8.92
	162	IPI00021727	C4BPA	C4BPA C4b-binding protein alpha chain	47	69042	1	2	597	7.15
	163	IPI00219291	ATP5J2	ATP5J2 Putative uncharacterized protein ATP5J2	46	11414	1	13.3	98	9.87
	164	IPI00011302	CD59	CD59 CD59 glycoprotein	45	14795	1	6.3	128	6.02
	165	IPI00024919	PRDX3	PRDX3 Thioredoxin-dependent peroxide reductase, mitochondrial	45	28017	1	4.3	256	7.67
	167	IPI00031522	HADHA	HADHA Trifunctional enzyme subunit alpha, mitochondrial	45	83688	1	2.4	763	9.16
	168	IPI00000874	PRDX1	PRDX1 Peroxiredoxin-1	45	22324	1	5.5	199	8.27
	169	IPI00030362	PLP2	PLP2 Proteolipid protein 2	44	17022	1	8.6	152	6.79
	170	IPI00479217	HNRNPU	HNRNPU Isoform Short of Heterogeneous nuclear ribonucleoprotein U	43	89665	1	1	806	5.6
	172	IPI00018206	GOT2	GOT2 Aspartate aminotransferase, mitochondrial	43	47844	2	4.2	430	9.14
	173	IPI00554538	TPP1	TPP1 Putative uncharacterized protein TPP1	42	60901	1	2.5	555	5.94
	174	IPI00000792	CRYZ	CRYZ Quinone oxidoreductase	42	35356	1	3	329	8.56
	175	IPI00018953	DPP4	DPP4 Dipeptidyl peptidase 4	41	88907	1	0.9	766	5.67
	176	IPI00019376	SEPT11	SEPT11 Isoform 2 of Septin-11	41	51076	2	4.3	439	6.54
	177	IPI00215995	ITGA3	ITGA3 Isoform Alpha-3A of Integrin alpha-3	41	117735	1	0.9	1051	6.32
	178	IPI00377161	HIBCH	HIBCH Isoform 2 of 3-hydroxyisobutyryl-CoA hydrolase, mitochondrial	41	38330	1	3.3	338	8.76
	179	IPI00026260	NME2;NME1	NME2;NME1 Isoform 1 of Nucleoside diphosphate kinase B	41	17401	1	4.6	152	8.52
	180	IPI00005159	ACTR2	ACTR2 Actin-related protein 2	40	45017	1	1.8	394	6.3
	181	IPI00163187	FSCN1	FSCN1 Fascin	40	55123	1	3.2	493	6.84
	182	IPI00027434	RHOC	RHOC Rho-related GTP-binding protein RhoC	40	22334	1	7.8	193	6.2
	183	IPI00001767	PTPRO	PTPRO Isoform 1 of Receptor-type tyrosine-protein phosphatase O	40	139282	1	0.7	1216	5.68
	184	IPI00024670	REEP5	REEP5 Receptor expression-enhancing protein 5	40	21707	1	5.8	189	8.25
	185	IPI00022793	HADHB	HADHB Trifunctional enzyme subunit beta, mitochondrial	39	51547	1	2.3	474	9.45
	186	IPI00014177	SEPT2	SEPT2 Isoform 1 of Septin-2	38	41689	1	4.4	361	6.15
	187	IPI00013219	ILK	ILK Integrin-linked protein kinase	38	51899	1	3.1	452	8.3
	188	IPI00299048	IQGAP2	IQGAP2 Isoform 1 of Ras GTPase-activating-like protein IQGAP2	37	181071	1	0.7	1575	5.43
	189	IPI00024990	ALDH6A1	ALDH6A1 Methylmalonate-semialdehyde dehydrogenase [acylating], mitochondrial	36	58259	1	2.1	535	8.72
	190	IPI00552452	UBA1	UBA1 Ubiquitin-like modifier activating enzyme 1	36	25264	1	5.1	234	6.21

## Sheet: A(Q-TOF)94
	prot_hit_num	prot_acc	prot_desc	prot_desc	prot_score	prot_mass	prot_matches	prot_cover	prot_len	prot_pi		prot_matches	count	LowConf
	1	IPI00021439	ACTB	ACTB Actin, cytoplasmic 1	6684	42052	274	60.5	375	5.29		prot_matches=1	24	24
	2	IPI00021428	ACTA1	ACTA1 Actin, alpha skeletal muscle	4006	42366	182	25.2	377	5.23		prot_matches=2	9	3
	3	IPI00418471	VIM	VIM Vimentin	3826	53676	200	46.1	466	5.06		prot_matches=3	6	3
	4	IPI00013808	ACTN4	ACTN4 Alpha-actinin-4	3783	105245	140	34.4	911	5.27		prot_matches=4	3	0
	5	IPI00654755	HBB	HBB Hemoglobin subunit beta	3767	16102	161	83	147	6.75		total		30
	6	IPI00473011	HBD	HBD Hemoglobin subunit delta	2134	16159	86	46.9	147	7.85		% of total		0.319149
	7	IPI00410714	HBA1;HBA2	HBA1;HBA2 Hemoglobin subunit alpha	1902	15305	73	71.8	142	8.72
	8	IPI00296922	LAMB2	LAMB2 Laminin subunit beta-2	1268	202982	58	7.4	1798	6.07
	9	IPI00783665	LAMA5	LAMA5 Laminin subunit alpha-5	986	412085	50	5	3695	6.63
	10	IPI00018534	HIST1H2BL	HIST1H2BL Histone H2B type 1-L	759	13944	46	34.9	126	10.31
	11	IPI00019502	MYH9	MYH9 Isoform 1 of Myosin-9	750	227646	29	3.1	1960	5.5
	12	IPI00298994	TLN1	TLN1 Talin-1	724	271766	33	7	2541	5.77
	13	IPI00306322	COL4A2	COL4A2 Collagen alpha-2(IV) chain	677	168646	18	1.5	1712	8.89
	14	IPI00072917	COL6A3	COL6A3 COL6A3 protein	629	323455	33	5.2	2977	6.47
	15	IPI00026944	NID1	NID1 Isoform 1 of Nidogen-1	540	139142	21	4.3	1247	5.12
	16	IPI00024284	HSPG2	HSPG2 Basement membrane-specific heparan sulfate proteoglycan core protein	505	479221	21	1.7	4391	6.06
	17	IPI00453473	HIST1H4L;HIST2H4A;HIST1H4K;HIST1H4F;HIST1H4A;HIST1H4I;HIST1H4E;HIST1H4D;HIST4H4;HIST1H4B;HIST1H4J;HIST2H4B;HIST1H4C;HIST1H4H	HIST1H4L;HIST2H4A;HIST1H4K;HIST1H4F;HIST1H4A;HIST1H4I;HIST1H4E;HIST1H4D;HIST4H4;HIST1H4B;HIST1H4J;HIST2H4B;HIST1H4C;HIST1H4H Histone H4	477	11360	22	51.5	103	11.36
	18	IPI00026272	HIST1H2AE;HIST1H2AB;HIST1H2AM;HIST1H2AL;HIST1H2AJ;HIST1H2AG;HIST1H2AK;HIST1H2AI;HIST1H2AD	HIST1H2AE;HIST1H2AB;HIST1H2AM;HIST1H2AL;HIST1H2AJ;HIST1H2AG;HIST1H2AK;HIST1H2AI;HIST1H2AD Histone H2A type 1-B/E	430	14127	37	21.5	130	11.05
	19	IPI00911039	HSPA1A;HSPA1B	HSPA1A;HSPA1B cDNA FLJ54408, highly similar to Heat shock 70 kDa protein 1	417	64170	16	3.4	586	5.39
	20	IPI00003362	HSPA5	HSPA5 HSPA5 protein	382	72492	15	7	655	5.07
	21	IPI00003865	HSPA8	HSPA8 Isoform 1 of Heat shock cognate 71 kDa protein	369	71082	14	3.6	646	5.37
	22	IPI00007752	TUBB2C	TUBB2C Tubulin beta-2C chain	349	50255	18	8.5	445	4.79
	23	IPI00414676	HSP90AB1	HSP90AB1 Heat shock protein HSP 90-beta	339	83554	12	5.5	724	4.97
	24	IPI00382470	HSP90AA1	HSP90AA1 Isoform 2 of Heat shock protein HSP 90-alpha	328	98670	12	3.9	854	5.07
	25	IPI00418163	C4B	C4B complement component 4B preproprotein	319	194170	12	4.1	1744	6.89
	26	IPI00022432	TTR	TTR Transthyretin	290	15991	19	30.6	147	5.52
	27	IPI00374563	AGRN	AGRN Agrin	289	222861	15	3.6	2045	6.02
	28	IPI00022391	APCS	APCS Serum amyloid P-component	280	25485	12	25.1	223	6.1
	29	IPI00007983	PDLIM2	PDLIM2 Isoform 3 of PDZ and LIM domain protein 2	278	39556	9	3	366	9.15
	30	IPI00843975	EZR	EZR Ezrin	275	69484	15	4.6	586	5.94
	31	IPI00002406	BCAM	BCAM Basal cell adhesion molecule	271	68161	11	1.9	628	5.53
	32	IPI00303476	ATP5B	ATP5B ATP synthase subunit beta, mitochondrial	225	56525	8	10.4	529	5.26
	33	IPI00887739	LOC100133511	LOC100133511 similar to complement component C3, partial	215	145517	10	3.3	1295	7.28
	34	IPI00418169	ANXA2	ANXA2 Isoform 2 of Annexin A2	210	40671	8	14.6	357	8.53
	35	IPI00298281	LAMC1	LAMC1 Laminin subunit gamma-1	207	183191	10	3.7	1609	5.01
	36	IPI00014424	EEF1A2	EEF1A2 Elongation factor 1-alpha 2	180	50780	10	2.4	463	9.11
	37	IPI00217563	ITGB1	ITGB1 Isoform Beta-1A of Integrin beta-1	176	91664	9	8.3	798	5.27
	38	IPI00006395	GNAL	GNAL Guanine nucleotide-binding protein G(olf) subunit alpha	172	44794	13	2.9	381	6.23
	39	IPI00021405	LMNA	LMNA Isoform A of Lamin-A/C	169	74380	8	7.2	664	6.57
	40	IPI00291175	VCL	VCL Isoform 1 of Vinculin	162	117220	8	3.4	1066	5.83
	41	IPI00299116	PODXL	PODXL Podocalyxin-like protein 1 precursor	160	55992	8	5.9	528	5.36
	42	IPI00302592	FLNA	FLNA Isoform 2 of Filamin-A	148	282581	7	1.2	2639	5.69
	43	IPI00015148	RAP1B	RAP1B Ras-related protein Rap-1b	145	21040	7	6	184	5.65
	44	IPI00215983	CA1	CA1 Carbonic anhydrase 1	139	28909	8	11.5	261	6.59
	45	IPI00073454	COL6A2	COL6A2 Isoform 2C2A~ of Collagen alpha-2(VI) chain	136	88366	7	1.3	828	5.66
	46	IPI00022418	FN1	FN1 Isoform 1 of Fibronectin	135	266034	3	1.3	2386	5.45
	47	IPI00010360	COL4A3	COL4A3 Isoform 1 of Collagen alpha-3(IV) chain	133	163080	6	0.5	1670	9.28
	48	IPI00291136	COL6A1	COL6A1 Collagen alpha-1(VI) chain	127	109602	9	3.5	1028	5.26
	49	IPI00478572	COL4A4	COL4A4 Collagen alpha-4(IV) chain	121	165759	7	1.4	1690	8.9
	50	IPI00219018	GAPDH	GAPDH Glyceraldehyde-3-phosphate dehydrogenase	115	36201	7	10.7	335	8.57
	51	IPI00154742	IGL@;IGLV1-40;IGLC1;IGLV3-21;IGLC3;LOC100293277;IGLV2-14;LOC100293440;IGLV1-44;IGLC2;IGLV2-11;LOC100290481;LOC100290557	IGL@;IGLV1-40;IGLC1;IGLV3-21;IGLC3;LOC100293277;IGLV2-14;LOC100293440;IGLV1-44;IGLC2;IGLV2-11;LOC100290481;LOC100290557 IGL@ protein	112	25119	3	4.3	234	5.93
	52	IPI00022822	COL18A1	COL18A1 Isoform 2 of Collagen alpha-1(XVIII) chain	108	154607	3	2.4	1519	5.45
	53	IPI00440493	ATP5A1	ATP5A1 ATP synthase subunit alpha, mitochondrial	107	59828	4	6	553	9.16
	54	IPI00027107	TUFM	TUFM Tu translation elongation factor, mitochondrial precursor	103	50185	4	7.3	455	7.26
	55	IPI00171611	HIST2H3D;HIST2H3C;HIST2H3A	HIST2H3D;HIST2H3C;HIST2H3A Histone H3.2	94	15436	6	5.1	136	11.27
	56	IPI00247063	MME	MME Neprilysin	92	86144	5	6.5	750	5.54
	57	IPI00384697	ALB	ALB Isoform 2 of Serum albumin	90	48641	7	12.5	417	5.97
	58	IPI00328113	FBN1	FBN1 Fibrillin-1	84	332667	3	0.3	2871	4.81
	59	IPI00022395	C9	C9 Complement component C9	78	64615	2	4.1	559	5.43
	60	IPI00011229	CTSD	CTSD Cathepsin D	77	45037	3	4.9	412	6.1
	61	IPI00386354	TTLL3	TTLL3 cDNA FLJ14048 fis, clone HEMBA1006650, weakly similar to ARP2/3 COMPLEX 20 KD SUBUNIT	75	17186	3	7.1	156	9.07
	62	IPI00026314	GSN	GSN Isoform 1 of Gelsolin	74	86043	2	2.6	782	5.9
	63	IPI00298971	VTN	VTN Vitronectin	74	55069	2	3.1	478	5.55
	64	IPI00295132	SLCO2A1	SLCO2A1 Solute carrier organic anion transporter family member 2A1	71	71367	1	2	643	9.13
	65	IPI00014898	PLEC1	PLEC1 Isoform 1 of Plectin-1	66	533462	4	1	4684	5.74
	66	IPI00169383	PGK1	PGK1 Phosphoglycerate kinase 1	66	44985	2	7.4	417	8.3
	67	IPI00024145	VDAC2	VDAC2 Isoform 2 of Voltage-dependent anion-selective channel protein 2	64	30849	2	10.6	283	6.81
	68	IPI00022426	AMBP	AMBP Protein AMBP	61	39886	2	2.3	352	5.95
	69	IPI00027350	PRDX2	PRDX2 Peroxiredoxin-2	57	22049	2	14.6	198	5.66
	70	IPI00328415	CYB5R3	CYB5R3 Isoform 1 of NADH-cytochrome b5 reductase 3	57	34441	1	3.7	301	7.18
	71	IPI00383732	VH3	- VH3 protein (Fragment)	56	15873	2	8.2	147	8.51
	72	IPI00018206	GOT2	GOT2 Aspartate aminotransferase, mitochondrial	54	47844	1	3.3	430	9.14
	73	IPI00215995	ITGA3	ITGA3 Isoform Alpha-3A of Integrin alpha-3	53	117735	1	1.6	1051	6.32
	74	IPI00216691	PFN1	PFN1 Profilin-1	53	15216	1	10	140	8.44
	75	IPI00005719	RAB1A	RAB1A Isoform 1 of Ras-related protein Rab-1A	53	22891	1	7.8	205	5.93
	76	IPI00021842	APOE	APOE Apolipoprotein E	52	36246	1	2.8	317	5.65
	77	IPI00021891	FGG	FGG Isoform Gamma-B of Fibrinogen gamma chain	51	52106	1	3.3	453	5.37
	78	IPI00007935	PDLIM5	PDLIM5 PDZ and LIM domain protein 5	50	65159	1	1.5	596	8.55
	79	IPI00032103	GATM	GATM Isoform Mitochondrial of Glycine amidinotransferase, mitochondrial	48	48938	1	1.7	423	8.26
	80	IPI00007188	SLC25A5	SLC25A5 ADP/ATP translocase 2	46	33102	1	3	298	9.76
	81	IPI00017256	RSU1	RSU1 Ras suppressor protein 1	46	31521	1	2.2	277	8.57
	82	IPI00027255	MYL6B	MYL6B Myosin light chain 6B	45	22864	1	6.3	208	5.56
	83	IPI00031697	TMEM109	TMEM109 Transmembrane protein 109	45	26194	1	4.9	243	10.48
	84	IPI00644712	XRCC6	XRCC6 ATP-dependent DNA helicase 2 subunit 1	44	70084	1	2.8	609	6.23
	85	IPI00056414	MAL2	MAL2 Protein MAL2	44	19341	1	6.3	176	5.76
	86	IPI00013219	ILK	ILK Integrin-linked protein kinase	43	51899	1	3.1	452	8.3
	87	IPI00843765	SPTAN1	SPTAN1 Isoform 3 of Spectrin alpha chain, brain	43	282906	1	0.4	2452	5.21
	88	IPI00024067	CLTC	CLTC Isoform 1 of Clathrin heavy chain 1	43	193260	1	1	1675	5.48
	89	IPI00743696	COL4A1	COL4A1 Isoform 1 of Collagen alpha-1(IV) chain	43	161654	2	1.6	1669	8.55
	90	IPI00023673	LGALS3BP	LGALS3BP Galectin-3-binding protein	43	66202	1	1.9	585	5.13
	91	IPI00005563	TINAGL1	TINAGL1 Isoform 1 of Tubulointerstitial nephritis antigen-like	42	53721	1	1.9	467	6.54
	92	IPI00217465	HIST1H1C	HIST1H1C Histone H1.2	41	21352	1	4.7	213	10.94
	93	IPI00743104	ITGA1	ITGA1 Integrin alpha-1	41	132304	1	0.7	1179	5.91
	94	IPI00784154	HSPD1	HSPD1 60 kDa heat shock protein, mitochondrial	40	61187	1	3.1	573	5.7

## Sheet: G(LIT)255
	prot_hit_num	prot_acc	prot_desc	prot_desc	prot_score	prot_mass	prot_matches	prot_cover	prot_len	prot_pi		prot_matches	count	LowConf
	1	IPI00654755	HBB	HBB Hemoglobin subunit beta	4332	16102	132	72.1	147	6.75		prot_matches=1	75	75
	2	IPI00021439	ACTB	ACTB Actin, cytoplasmic 1	3892	42052	144	63.5	375	5.29		prot_matches=2	52	27
	3	IPI00013808	ACTN4	ACTN4 Alpha-actinin-4	3801	105245	121	44.9	911	5.27		prot_matches=3	18	4
	4	IPI00783665	LAMA5	LAMA5 Laminin subunit alpha-5	2741	412085	77	12.6	3695	6.63		prot_matches=4
	5	IPI00418471	VIM	VIM Vimentin	2371	53676	88	49.1	466	5.06		sum		106
	6	IPI00298994	TLN1	TLN1 Talin-1	2096	271766	68	19.5	2541	5.77		% of total		0.471111
	7	IPI00296922	LAMB2	LAMB2 Laminin subunit beta-2	1658	202982	51	18.3	1798	6.07
	8	IPI00013508	ACTN1	ACTN1 Alpha-actinin-1	1502	103563	50	26.5	892	5.25
	9	IPI00022200	COL6A3	COL6A3 Isoform 1 of Collagen alpha-3(VI) chain	1366	345163	54	12.4	3177	6.26
	10	IPI00024284	HSPG2	HSPG2 Basement membrane-specific heparan sulfate proteoglycan core protein	1321	479221	45	9.2	4391	6.06
	11	IPI00021405	LMNA	LMNA Isoform A of Lamin-A/C	1288	74380	45	40.1	664	6.57
	12	IPI00021428	ACTA1	ACTA1 Actin, alpha skeletal muscle	1275	42366	67	34.7	377	5.23
	13	IPI00302592	FLNA	FLNA Isoform 2 of Filamin-A	1220	282581	44	14.6	2639	5.69
	14	IPI00410714	HBA1;HBA2	HBA1;HBA2 Hemoglobin subunit alpha	1219	15305	44	51.4	142	8.72
	16	IPI00473011	HBD	HBD Hemoglobin subunit delta	1199	16159	35	57.1	147	7.85
	17	IPI00298281	LAMC1	LAMC1 Laminin subunit gamma-1	1194	183191	42	14.7	1609	5.01
	18	IPI00019502	MYH9	MYH9 Isoform 1 of Myosin-9	1176	227646	38	15.5	1960	5.5
	19	IPI00374563	AGRN	AGRN Agrin	1137	222861	34	16.2	2045	6.02
	20	IPI00219018	GAPDH	GAPDH Glyceraldehyde-3-phosphate dehydrogenase	924	36201	22	35.8	335	8.57
	21	IPI00303476	ATP5B	ATP5B ATP synthase subunit beta, mitochondrial	773	56525	27	43.1	529	5.26
	22	IPI00291175	VCL	VCL Isoform 1 of Vinculin	714	117220	29	23.2	1066	5.83
	23	IPI00556632	FN1	FN1 Isoform 12 of Fibronectin	689	224727	19	8.3	2008	5.78
	24	IPI00843765	SPTAN1	SPTAN1 Isoform 3 of Spectrin alpha chain, brain	627	282906	17	8.5	2452	5.21
	25	IPI00887739	LOC100133511	LOC100133511 similar to complement component C3, partial	621	145517	18	6.5	1295	7.28
	26	IPI00003269	ACTBL2	ACTBL2 Beta-actin-like protein 2	618	42318	30	23.1	376	5.39
	27	IPI00418169	ANXA2	ANXA2 Isoform 2 of Annexin A2	538	40671	23	40.6	357	8.53
	28	IPI00022434	ALB	ALB Putative uncharacterized protein ALB	527	73881	20	25	627	6.33
	29	IPI00026944	NID1	NID1 Isoform 1 of Nidogen-1	515	139142	18	9.9	1247	5.12
	30	IPI00291136	COL6A1	COL6A1 Collagen alpha-1(VI) chain	514	109602	16	12.2	1028	5.26
	31	IPI00247063	MME	MME Neprilysin	511	86144	17	15.2	750	5.54
	32	IPI00306322	COL4A2	COL4A2 Collagen alpha-2(IV) chain	509	168646	17	6	1712	8.89
	33	IPI00005614	SPTBN1	SPTBN1 Isoform Long of Spectrin beta chain, brain 1	509	275237	19	7.6	2364	5.39
	34	IPI00003865	HSPA8	HSPA8 Isoform 1 of Heat shock cognate 71 kDa protein	501	71082	20	20.1	646	5.37
	35	IPI00843975	EZR	EZR Ezrin	480	69484	17	10.8	586	5.94
	36	IPI00024067	CLTC	CLTC Isoform 1 of Clathrin heavy chain 1	472	193260	12	6.9	1675	5.48
	37	IPI00010360	COL4A3	COL4A3 Isoform 1 of Collagen alpha-3(IV) chain	468	163080	10	3.4	1670	9.28
	38	IPI00006482	ATP1A1	ATP1A1 Isoform Long of Sodium/potassium-transporting ATPase subunit alpha-1	466	114135	12	9.7	1023	5.33
	39	IPI00003935	HIST2H2BE	HIST2H2BE Histone H2B type 2-E	464	13912	14	19	126	10.31
	40	IPI00743696	COL4A1	COL4A1 Isoform 1 of Collagen alpha-1(IV) chain	460	161654	12	5.8	1669	8.55
	41	IPI00654875	C4B	C4B Complement C4-B	436	194212	12	5.8	1744	6.73
	42	IPI00398775	PLEC1	PLEC1 Isoform 9 of Plectin-1	435	516400	13	3.8	4533	5.58
	44	IPI00304925	HSPA1A;HSPA1B	HSPA1A;HSPA1B Heat shock 70 kDa protein 1A/1B	432	70294	14	15.4	641	5.48
	45	IPI00643525	C4A	C4A Putative uncharacterized protein C4A	430	194218	14	7.1	1744	6.65
	46	IPI00026314	GSN	GSN Isoform 1 of Gelsolin	424	86043	10	16.4	782	5.9
	47	IPI00872814	MSN	MSN Putative uncharacterized protein MSN (Fragment)	413	67759	18	18.4	576	6.09
	48	IPI00645452	TUBB	TUBB Tubulin, beta	411	48135	17	32.4	426	4.7
	49	IPI00010418	MYO1C	MYO1C Isoform 2 of Myosin-Ic	404	118674	12	12	1028	9.48
	50	IPI00007752	TUBB2C	TUBB2C Tubulin beta-2C chain	386	50255	16	34.8	445	4.79
	51	IPI00792677	TUBA1B	TUBA1B cDNA FLJ60097, highly similar to Tubulin alpha-ubiquitous chain	369	46797	11	26	416	4.96
	52	IPI00021263	YWHAZ	YWHAZ 14-3-3 protein zeta/delta	364	27899	9	22.9	245	4.73
	53	IPI00022391	APCS	APCS Serum amyloid P-component	342	25485	10	17	223	6.1
	54	IPI00440493	ATP5A1	ATP5A1 ATP synthase subunit alpha, mitochondrial	316	59828	14	13.6	553	9.16
	55	IPI00217563	ITGB1	ITGB1 Isoform Beta-1A of Integrin beta-1	311	91664	11	9.5	798	5.27
	56	IPI00453473	HIST1H4L;HIST2H4A;HIST1H4K;HIST1H4F;HIST1H4A;HIST1H4I;HIST1H4E;HIST1H4D;HIST4H4;HIST1H4B;HIST1H4J;HIST2H4B;HIST1H4C;HIST1H4H	HIST1H4L;HIST2H4A;HIST1H4K;HIST1H4F;HIST1H4A;HIST1H4I;HIST1H4E;HIST1H4D;HIST4H4;HIST1H4B;HIST1H4J;HIST2H4B;HIST1H4C;HIST1H4H Histone H4	302	11360	12	22.3	103	11.36
	57	IPI00291262	CLU	CLU Isoform 1 of Clusterin	294	53031	10	17.6	449	5.89
	58	IPI00021458	EHD3	EHD3 EH domain-containing protein 3	288	61971	8	9.7	546	6.06
	59	IPI00005563	TINAGL1	TINAGL1 Isoform 1 of Tubulointerstitial nephritis antigen-like	283	53721	8	13.7	467	6.54
	60	IPI00169383	PGK1	PGK1 Phosphoglycerate kinase 1	276	44985	7	18.9	417	8.3
	61	IPI00328113	FBN1	FBN1 Fibrillin-1	269	332667	14	5.2	2871	4.81
	62	IPI00081836	HIST1H2AM;HIST1H2AL;HIST1H2AJ;HIST1H2AG;HIST1H2AK;HIST1H2AI;HIST1H2AH	HIST1H2AM;HIST1H2AL;HIST1H2AJ;HIST1H2AG;HIST1H2AK;HIST1H2AI;HIST1H2AH Histone H2A type 1-H	261	13898	8	30.5	128	10.88
	63	IPI00298971	VTN	VTN Vitronectin	254	55069	8	12.1	478	5.55
	64	IPI00027230	HSP90B1	HSP90B1 Endoplasmin	253	92696	10	10	803	4.76
	65	IPI00216318	YWHAB	YWHAB Isoform Long of 14-3-3 protein beta/alpha	251	28179	4	13.4	246	4.76
	66	IPI00828004	COL18A1	COL18A1 Multi-functional protein MFP	250	26956	7	21.8	261	9.41
	67	IPI00414676	HSP90AB1	HSP90AB1 Heat shock protein HSP 90-beta	246	83554	10	8.8	724	4.97
	68	IPI00219757	GSTP1	GSTP1 Glutathione S-transferase P	243	23569	5	21.9	210	5.43
	69	IPI00645078	UBA1	UBA1 Ubiquitin-like modifier-activating enzyme 1	243	118858	8	7.1	1058	5.49
	70	IPI00000190	CD81	CD81 CD81 antigen	238	26476	3	18.2	236	5.09
	72	IPI00020418	RRAS	RRAS Ras-related protein R-Ras	228	23637	6	12.8	218	6.43
	73	IPI00018963	PARVA	PARVA Isoform 1 of Alpha-parvin	227	42274	6	11.8	372	5.69
	74	IPI00024689	AQP1	AQP1 Aquaporin-1	227	28736	3	7.4	269	6.95
	75	IPI00002406	BCAM	BCAM Basal cell adhesion molecule	226	68161	9	13.9	628	5.53
	76	IPI00024993	ECHS1	ECHS1 Enoyl-CoA hydratase, mitochondrial	224	31823	5	13.4	290	8.34
	77	IPI00478572	COL4A4	COL4A4 Collagen alpha-4(IV) chain	220	165759	6	3.7	1690	8.9
	79	IPI00479186	PKM2	PKM2 Isoform M2 of Pyruvate kinase isozymes M1/M2	212	58470	3	4.1	531	7.96
	80	IPI00021841	APOA1	APOA1 Apolipoprotein A-I	211	30759	5	9.7	267	5.56
	81	IPI00219219	LGALS1	LGALS1 Galectin-1	210	15048	4	23	135	5.34
	82	IPI00304840	COL6A2	COL6A2 Isoform 2C2 of Collagen alpha-2(VI) chain	207	109709	5	3.8	1019	5.85
	83	IPI00020599	CALR	CALR Calreticulin	206	48283	4	3.4	417	4.29
	84	IPI00003362	HSPA5	HSPA5 HSPA5 protein	203	72492	6	11.3	655	5.07
	85	IPI00748819	NPNT	NPNT cDNA FLJ60269, highly similar to Homo sapiens nephronectin (NPNT), mRNA	203	66191	9	12.2	582	8.9
	86	IPI00023673	LGALS3BP	LGALS3BP Galectin-3-binding protein	196	66202	4	7.9	585	5.13
	87	IPI00027350	PRDX2	PRDX2 Peroxiredoxin-2	195	22049	5	14.6	198	5.66
	88	IPI00414980	MYO1B	MYO1B Isoform 2 of Myosin-Ib	195	125898	4	4.6	1078	9.27
	89	IPI00005719	RAB1A	RAB1A Isoform 1 of Ras-related protein Rab-1A	193	22891	6	25.4	205	5.93
	90	IPI00465248	ENO1	ENO1 Isoform alpha-enolase of Alpha-enolase	190	47481	6	14.3	434	7.01
	91	IPI00215983	CA1	CA1 Carbonic anhydrase 1	187	28909	6	13.4	261	6.59
	92	IPI00550731	IGKC	IGKC Putative uncharacterized protein	187	26503	5	22.6	239	8.24
	93	IPI00844287	NES	NES Similar to Nestin	180	66169	5	8.4	594	5.22
	94	IPI00021842	APOE	APOE Apolipoprotein E	179	36246	5	24.6	317	5.65
	95	IPI00328415	CYB5R3	CYB5R3 Isoform 1 of NADH-cytochrome b5 reductase 3	179	34441	4	15.6	301	7.18
	96	IPI00154742	IGL@;IGLV1-40;IGLC1;IGLV3-21;IGLC3;LOC100293277;IGLV2-14;LOC100293440;IGLV1-44;IGLC2;IGLV2-11;LOC100290481;LOC100290557	IGL@;IGLV1-40;IGLC1;IGLV3-21;IGLC3;LOC100293277;IGLV2-14;LOC100293440;IGLV1-44;IGLC2;IGLV2-11;LOC100290481;LOC100290557 IGL@ protein	178	25119	4	12.8	234	5.93
	97	IPI00011229	CTSD	CTSD Cathepsin D	175	45037	6	7	412	6.1
	98	IPI00382470	HSP90AA1	HSP90AA1 Isoform 2 of Heat shock protein HSP 90-alpha	172	98670	6	4.8	854	5.07
	99	IPI00930124	LOC100290320;IGHG1;IGHV4-31;LOC100294459	LOC100290320;IGHG1;IGHV4-31;LOC100294459 Putative uncharacterized protein DKFZp686C11235	171	52829	5	9.5	473	7.51
	100	IPI00646779	TUBB6	TUBB6 TUBB6 protein	170	50514	7	10.3	447	4.8
	101	IPI00291006	MDH2	MDH2 Malate dehydrogenase, mitochondrial	168	35937	5	13	338	8.92
	102	IPI00007983	PDLIM2	PDLIM2 Isoform 3 of PDZ and LIM domain protein 2	163	39556	5	14.8	366	9.15
	103	IPI00479217	HNRNPU	HNRNPU Isoform Short of Heterogeneous nuclear ribonucleoprotein U	161	89665	4	4.6	806	5.6
	104	IPI00784154	HSPD1	HSPD1 60 kDa heat shock protein, mitochondrial	160	61187	7	8	573	5.7
	105	IPI00013881	HNRNPH1	HNRNPH1 Heterogeneous nuclear ribonucleoprotein H	158	49484	3	7.3	449	5.89
	106	IPI00027258	SYNPO	SYNPO Isoform 2 of Synaptopodin	157	96736	3	3.5	903	9.79
	107	IPI00299571	PDIA6	PDIA6 Isoform 2 of Protein disulfide-isomerase A6	157	54380	4	8.5	492	5.17
	108	IPI00022395	C9	C9 Complement component C9	154	64615	6	6.1	559	5.43
	109	IPI00307545	TNS1	TNS1 Tensin-1	150	186499	3	1.7	1735	7.55
	110	IPI00397526	MYH10	MYH10 Isoform 1 of Myosin-10	147	229827	5	3.5	1976	5.44
	111	IPI00018206	GOT2	GOT2 Aspartate aminotransferase, mitochondrial	145	47844	3	6	430	9.14
	112	IPI00465028	RCTPI1;TPI1	RCTPI1;TPI1 triosephosphate isomerase 1 isoform 2	140	31057	5	24.5	286	5.65
	113	IPI00028031	ACADVL	ACADVL cDNA FLJ56425, highly similar to Very-long-chain specific acyl-CoAdehydrogenase, mitochondrial	140	75618	4	4.3	701	9.16
	114	IPI00217871	ALDH4A1	ALDH4A1 Delta-1-pyrroline-5-carboxylate dehydrogenase, mitochondrial	137	62137	2	2.8	563	8.25
	115	IPI00032103	GATM	GATM Isoform Mitochondrial of Glycine amidinotransferase, mitochondrial	134	48938	3	11.8	423	8.26
	116	IPI00028908	NID2	NID2 Isoform 1 of Nidogen-2	134	153952	4	1.2	1375	5.09
	117	IPI00007244	MPO	MPO Isoform H17 of Myeloperoxidase	130	84784	4	4.8	745	9.19
	118	IPI00026569	HLA-A	HLA-A HLA class I histocompatibility antigen, A-1 alpha chain	125	41105	5	17.5	365	6.08
	119	IPI00472073	HLA-B	HLA-B HLA class I histocompatibility antigen, B-59 alpha chain	124	40844	5	13	362	5.9
	120	IPI00215995	ITGA3	ITGA3 Isoform Alpha-3A of Integrin alpha-3	120	117735	4	2.5	1051	6.32
	121	IPI00024920	ATP5D	ATP5D ATP synthase subunit delta, mitochondrial	119	17479	2	8.3	168	5.38
	122	IPI00026185	CAPZB	CAPZB Isoform 1 of F-actin-capping protein subunit beta	119	31616	4	8.7	277	5.36
	123	IPI00012074	HNRNPR	HNRNPR Isoform 1 of Heterogeneous nuclear ribonucleoprotein R	118	71184	2	2.1	633	8.23
	124	IPI00395769	ATP5C1	ATP5C1 Isoform Heart of ATP synthase subunit gamma, mitochondrial	116	32917	3	7.7	297	9.31
	125	IPI00021715	COL4A5	COL4A5 Isoform 1 of Collagen alpha-5(IV) chain	114	162083	3	2	1685	7.71
	126	IPI00011932	HSPA12A	HSPA12A Heat shock 70 kDa protein 12A	112	75217	3	3.7	675	6.32
	127	IPI00215965	HNRNPA1	HNRNPA1 Isoform A1-B of Heterogeneous nuclear ribonucleoprotein A1	112	38837	2	4.8	372	9.17
	128	IPI00465439	ALDOA	ALDOA Fructose-bisphosphate aldolase A	107	39851	2	9.3	364	8.3
	129	IPI00216219	TJP1	TJP1 Isoform Long of Tight junction protein ZO-1	107	195682	4	2.1	1748	6.24
	130	IPI00022774	VCP	VCP Transitional endoplasmic reticulum ATPase	106	89950	4	4.3	806	5.14
	131	IPI00183002	PPP1R12A	PPP1R12A Isoform 1 of Protein phosphatase 1 regulatory subunit 12A	105	115610	1	1.7	1030	5.31
	132	IPI00010796	P4HB	P4HB Protein disulfide-isomerase	104	57480	2	5.5	508	4.76
	133	IPI00016342	RAB7A	RAB7A Ras-related protein Rab-7a	103	23760	2	6.8	207	6.4
	134	IPI00026182	CAPZA2	CAPZA2 F-actin-capping protein subunit alpha-2	102	33157	3	15.7	286	5.57
	135	IPI00032140	SERPINH1	SERPINH1 Serpin H1	101	46525	3	3.6	418	8.75
	136	IPI00305457	SERPINA1	SERPINA1 PRO2275	100	13089	1	15	120	8.93
	137	IPI00003817	ARHGDIB	ARHGDIB Rho GDP-dissociation inhibitor 2	98	23031	2	6.5	201	5.1
	138	IPI00219682	STOM	STOM Erythrocyte band 7 integral membrane protein	98	31882	3	11.1	288	7.71
	139	IPI00011416	ECH1	ECH1 Delta(3,5)-Delta(2,4)-dienoyl-CoA isomerase, mitochondrial	96	36136	2	4.9	328	8.16
	140	IPI00298860	LTF	LTF cDNA FLJ78440, highly similar to Human lactoferrin	96	80200	2	3.9	711	8.56
	141	IPI00217465	HIST1H1C	HIST1H1C Histone H1.2	96	21352	3	11.3	213	10.94
	142	IPI00384116	PCK2	PCK2 Isoform 2 of Phosphoenolpyruvate carboxykinase [GTP], mitochondrial	95	48160	2	3.6	441	8.46
	143	IPI00220706	HBG1	HBG1 Hemoglobin subunit gamma-1	93	16187	2	21.8	147	6.64
	144	IPI00219217	LDHB	LDHB L-lactate dehydrogenase B chain	92	36900	2	8.4	334	5.71
	145	IPI00217966	LDHA	LDHA Isoform 1 of L-lactate dehydrogenase A chain	92	36950	2	6.6	332	8.44
	146	IPI00743104	ITGA1	ITGA1 Integrin alpha-1	91	132304	2	1	1179	5.91
	147	IPI00216592	HNRNPC	HNRNPC Isoform C1 of Heterogeneous nuclear ribonucleoproteins C1/C2	90	32375	2	7.8	293	4.94
	148	IPI00411639	RPSA;RPSAP15	RPSA;RPSAP15 Laminin receptor-like protein LAMRL5	90	33089	3	4.4	295	4.84
	149	IPI00021727	C4BPA	C4BPA C4b-binding protein alpha chain	87	69042	2	2.3	597	7.15
	150	IPI00107714	LOC100294036;LOC100133811;HLA-DRB1;HLA-DRB4;LOC100133661;LOC649783;HLA-DRB5;LOC100290966;LOC100294468;LOC100294276;HLA-DRB3	LOC100294036;LOC100133811;HLA-DRB1;HLA-DRB4;LOC100133661;LOC649783;HLA-DRB5;LOC100290966;LOC100294468;LOC100294276;HLA-DRB3 HLA class II histocompatibility antigen, DR beta 5 chain	86	30322	2	15	266	6.45
	151	IPI00747849	ATP1B1	ATP1B1 Isoform 1 of Sodium/potassium-transporting ATPase subunit beta-1	85	35438	3	8.3	303	8.74
	153	IPI00032179	SERPINC1	SERPINC1 Antithrombin-III	84	53025	2	6	464	6.32
	154	IPI00646304	PPIB	PPIB Peptidyl-prolyl cis-trans isomerase B	84	23785	2	12.5	216	9.42
	155	IPI00007765	HSPA9	HSPA9 Stress-70 protein, mitochondrial	84	73920	2	2.1	679	5.87
	156	IPI00299048	IQGAP2	IQGAP2 Isoform 1 of Ras GTPase-activating-like protein IQGAP2	83	181071	2	1.8	1575	5.43
	157	IPI00027448	ATP5L	ATP5L ATP synthase subunit g, mitochondrial	83	11421	2	14.6	103	9.65
	158	IPI00013219	ILK	ILK Integrin-linked protein kinase	83	51899	2	6.4	452	8.3
	159	IPI00746165	WDR1	WDR1 Isoform 1 of WD repeat-containing protein 1	82	66836	1	2.6	606	6.17
	160	IPI00027497	GPI	GPI Glucose-6-phosphate isomerase	81	63335	2	3	558	8.43
	161	IPI00016339	RAB5C	RAB5C Ras-related protein Rab-5C	81	23696	2	6.5	216	8.64
	162	IPI00025512	HSPB1	HSPB1 Heat shock protein beta-1	81	22826	2	13.2	205	5.98
	163	IPI00299116	PODXL	PODXL Podocalyxin-like protein 1 precursor	80	55992	3	4	528	5.36
	164	IPI00744692	TALDO1	TALDO1 Transaldolase	79	37688	2	3.3	337	6.36
	165	IPI00479708	IGHM	IGHM Full-length cDNA clone CS0DD006YL02 of Neuroblastoma of Homo sapiens	79	41817	1	4.3	375	6.32
	166	IPI00018146	YWHAQ	YWHAQ 14-3-3 protein theta	78	28032	1	5.7	245	4.68
	168	IPI00062003	ACAT1	ACAT1 ACAT1 protein	77	17475	2	5.6	162	9.98
	169	IPI00002459	ANXA6	ANXA6 annexin VI isoform 2	77	75571	2	3.9	667	5.46
	170	IPI00024990	ALDH6A1	ALDH6A1 Methylmalonate-semialdehyde dehydrogenase [acylating], mitochondrial	77	58259	2	3.9	535	8.72
	171	IPI00179330	UBC;RPS27A;UBB	UBC;RPS27A;UBB ubiquitin and ribosomal protein S27a precursor	76	18296	2	10.3	156	9.68
	172	IPI00027769	ELANE	ELANE Neutrophil elastase	76	29127	2	10.1	267	9.71
	173	IPI00106642	SDF2L1	SDF2L1 Dihydropyrimidinase-like 2	76	67545	2	1.6	619	5.62
	174	IPI00031697	TMEM109	TMEM109 Transmembrane protein 109	75	26194	2	4.9	243	10.48
	175	IPI00001539	ACAA2	ACAA2 3-ketoacyl-CoA thiolase, mitochondrial	75	42354	1	3.3	397	8.32
	176	IPI00218725	LAMA2	LAMA2 laminin alpha 2 subunit isoform b precursor	74	352589	1	0.4	3118	5.99
	177	IPI00033025	SEPT7	SEPT7 51 kDa protein	74	50820	1	3.9	436	8.76
	178	IPI00419585	PPIA	PPIA Peptidyl-prolyl cis-trans isomerase A	74	18229	2	17.6	165	7.68
	179	IPI00005721	DEFA1;DEFA1B	DEFA1;DEFA1B Neutrophil defensin 1	74	10536	2	9.6	94	6.54
	180	IPI00025252	PDIA3	PDIA3 Protein disulfide-isomerase A3	72	57146	2	4.6	505	5.98
	181	IPI00005160	ARPC1B	ARPC1B Actin-related protein 2/3 complex subunit 1B	72	41722	2	3.5	372	8.69
	182	IPI00032304	PLS1	PLS1 Plastin-1	72	70608	2	2.2	629	5.28
	183	IPI00294395	C8B	C8B Complement component C8 beta chain	72	68714	1	2.5	591	8.5
	184	IPI00220642	YWHAG	YWHAG 14-3-3 protein gamma	72	28456	2	5.7	247	4.8
	185	IPI00008530	RPLP0	RPLP0 60S acidic ribosomal protein P0	72	34423	1	3.8	317	5.71
	186	IPI00014177	SEPT2	SEPT2 Isoform 1 of Septin-2	71	41689	2	11.9	361	6.15
	187	IPI00031008	TNC	TNC Isoform 1 of Tenascin	70	246345	1	1	2201	4.79
	188	IPI00291802	LMO7	LMO7 Isoform 3 of LIM domain only protein 7	70	154616	1	1.1	1349	7.9
	189	IPI00179964	PTBP1	PTBP1 Isoform 1 of Polypyrimidine tract-binding protein 1	69	57357	1	4.3	531	9.22
	190	IPI00027107	TUFM	TUFM Tu translation elongation factor, mitochondrial precursor	69	50185	2	5.3	455	7.26
	191	IPI00399007	IGHG2	IGHG2 Putative uncharacterized protein DKFZp686I04196 (Fragment)	68	46716	2	3.4	417	7.63
	192	IPI00300567	DCI	DCI Isoform 1 of 3,2-trans-enoyl-CoA isomerase, mitochondrial	68	33080	1	4.3	302	8.8
	193	IPI00217906	GNAI2	GNAI2 Isoform 2 of Guanine nucleotide-binding protein G(i) subunit alpha-2	68	39075	2	9.1	339	5.27
	194	IPI00022426	AMBP	AMBP Protein AMBP	68	39886	1	10.2	352	5.95
	195	IPI00018801	FAM176B	FAM176B Protein FAM176B	67	18476	2	20	165	4.62
	196	IPI00027505	ITGAV	ITGAV Isoform 1 of Integrin alpha-V	67	117048	2	2.2	1048	5.45
	197	IPI00005171	HLA-DRA	HLA-DRA HLA class II histocompatibility antigen, DR alpha chain	66	28760	1	6.7	254	4.91
	198	IPI00017726	HSD17B10	HSD17B10 Isoform 1 of 3-hydroxyacyl-CoA dehydrogenase type-2	66	27134	1	8.8	261	7.66
	199	IPI00037448	GRHPR	GRHPR Glyoxylate reductase/hydroxypyruvate reductase	65	36045	1	5.2	328	7.01
	200	IPI00215719	RPL18	RPL18 60S ribosomal protein L18	65	21735	2	6.9	188	11.73
	201	IPI00007960	POSTN	POSTN Isoform 1 of Periostin	63	93883	1	1.7	836	7.27
	202	IPI00006865	SEC22B	SEC22B Vesicle-trafficking protein SEC22b	63	24896	2	12.1	215	8.67
	203	IPI00009771	LMNB2	LMNB2 Lamin-B2	63	70020	1	2.3	620	5.5
	204	IPI00020436	RAB11B	RAB11B Ras-related protein Rab-11B	63	24588	2	11	218	5.64
	205	IPI00549413	ANXA1	ANXA1 Annexin A1	62	22741	1	7.8	204	5.39
	206	IPI00014594	NPHS2	NPHS2 Isoform 1 of Podocin	62	42516	2	8.6	383	8.96
	207	IPI00031169	RAB2A	RAB2A Ras-related protein Rab-2A	61	23702	1	6.6	212	6.08
	208	IPI00003348	GNB2	GNB2 Guanine nucleotide-binding protein G(I)/G(S)/G(T) subunit beta-2	60	38048	1	6.8	340	5.6
	209	IPI00007188	SLC25A5	SLC25A5 ADP/ATP translocase 2	59	33102	2	4	298	9.76
	210	IPI00007047	S100A8	S100A8 Protein S100-A8	59	10885	1	11.8	93	6.51
	211	IPI00549343	VAMP3	VAMP3 Vesicle-associated membrane protein 3	59	11359	1	24	100	8.89
	212	IPI00256684	AP2A1	AP2A1 Isoform B of AP-2 complex subunit alpha-1	59	106378	1	1.6	955	7.75
	213	IPI00019038	LYZ	LYZ Lysozyme C	58	16982	1	8.1	148	9.38
	214	IPI00410585	CRB2	CRB2 Isoform 1 of Crumbs homolog 2	58	140391	1	1.2	1285	5.31
	215	IPI00096066	SUCLG2	SUCLG2 Succinyl-CoA ligase [GDP-forming] subunit beta, mitochondrial	58	46824	1	2.5	432	6.15
	216	IPI00307820	HSPA12B	HSPA12B Heat shock 70 kDa protein 12B	58	76324	1	1.6	686	8.81
	217	IPI00029623	PSMA6	PSMA6 Proteasome subunit alpha type-6	57	27838	1	5.3	246	6.34
	218	IPI00014424	EEF1A2	EEF1A2 Elongation factor 1-alpha 2	57	50780	1	2.4	463	9.11
	219	IPI00027834	HNRNPL	HNRNPL Heterogeneous nuclear ribonucleoprotein L	57	64720	1	2.2	589	8.46
	220	IPI00011261	C8G	C8G Complement component C8 gamma chain	56	22435	1	7.4	202	8.49
	221	IPI00059366	H2AFY	H2AFY Isoform 3 of Core histone macro-H2A.1	56	39635	1	5.4	371	9.78
	222	IPI00015148	RAP1B	RAP1B Ras-related protein Rap-1b	56	21040	1	6	184	5.65
	223	IPI00016801	GLUD1	GLUD1 Glutamate dehydrogenase 1, mitochondrial	56	61701	1	2	558	7.66
	224	IPI00005198	ILF2	ILF2 Interleukin enhancer-binding factor 2	55	43263	1	5.1	390	5.19
	225	IPI00029168	LPA	LPA Apolipoprotein(a)	55	514737	1	0.2	4548	5.58
	226	IPI00017256	RSU1	RSU1 Ras suppressor protein 1	55	31521	1	6.1	277	8.57
	227	IPI00556655	LAMP1	LAMP1 LAMP1 protein variant (Fragment)	55	42657	1	2.3	392	8.17
	228	IPI00550239	H1F0	H1F0 Histone H1.0	53	20850	1	5.2	194	10.84
	229	IPI00005089	TMOD2	TMOD2 Tropomodulin-2	53	39571	1	3.1	351	5.21
	230	IPI00006543	CFHR5	CFHR5 Complement factor H-related 5	53	69411	1	2.2	593	7.59
	231	IPI00017855	ACO2	ACO2 Aconitate hydratase, mitochondrial	53	86113	1	1.9	780	7.36
	233	IPI00215920	ARF6	ARF6 ADP-ribosylation factor 6	51	20183	1	6.3	175	9.04
	234	IPI00021812	AHNAK	AHNAK Neuroblast differentiation-associated protein AHNAK	51	629213	1	0.3	5890	5.8
	235	IPI00216691	PFN1	PFN1 Profilin-1	51	15216	1	11.4	140	8.44
	236	IPI00022202	SLC25A3	SLC25A3 Isoform A of Phosphate carrier protein, mitochondrial	51	40525	1	3.3	362	9.45
	237	IPI00005578	EHD4	EHD4 EH domain-containing protein 4	51	61365	1	2.8	541	6.33
	238	IPI00026241	BST2	BST2 Bone marrow stromal antigen 2	50	20041	1	8.3	180	5.43
	239	IPI00413344	CFL2	CFL2 Cofilin-2	50	18839	1	6.6	166	7.66
	240	IPI00009342	IQGAP1	IQGAP1 Ras GTPase-activating-like protein IQGAP1	50	189761	1	1.1	1657	6.08
	241	IPI00007935	PDLIM5	PDLIM5 PDZ and LIM domain protein 5	50	65159	1	1.5	596	8.55
	242	IPI00013860	HIBADH	HIBADH 3-hydroxyisobutyrate dehydrogenase, mitochondrial	50	35705	1	4.2	336	8.38
	243	IPI00007068	ACTR3B	ACTR3B Isoform 1 of Actin-related protein 3B	50	48090	1	2.2	418	5.61
	244	IPI00384280	PCYOX1	PCYOX1 Prenylcysteine oxidase 1	50	57003	1	2.2	505	5.8
	245	IPI00396378	HNRNPA2B1	HNRNPA2B1 Isoform B1 of Heterogeneous nuclear ribonucleoproteins A2/B1	50	37464	1	2.8	353	8.97
	246	IPI00337541	NNT	NNT NAD(P) transhydrogenase, mitochondrial	49	114564	1	1.8	1086	8.31
	247	IPI00011302	CD59	CD59 CD59 glycoprotein	49	14795	1	9.4	128	6.02
	248	IPI00027462	S100A9	S100A9 Protein S100-A9	49	13291	1	13.2	114	5.71
	249	IPI00554538	TPP1	TPP1 Putative uncharacterized protein TPP1	49	60901	1	2.5	555	5.94
	250	IPI00170692	VAPA	VAPA Isoform 1 of Vesicle-associated membrane protein-associated protein A	49	28103	1	6.8	249	8.8
	251	IPI00003815	ARHGDIA	ARHGDIA Rho GDP-dissociation inhibitor 1	48	23250	1	7.4	204	5.02
	252	IPI00329801	ANXA5	ANXA5 Annexin A5	48	35971	1	3.4	320	4.94
	253	IPI00011454	GANAB	GANAB Isoform 2 of Neutral alpha-glucosidase AB	48	109825	1	2.8	966	5.82
	254	IPI00301936	ELAVL1	ELAVL1 cDNA FLJ60076, highly similar to ELAV-like protein 1	48	39200	1	3.7	353	9.5
	255	IPI00556324	TGFBI	TGFBI Transforming growth factor, beta-induced, 68kDa variant (Fragment)	48	26172	1	5	242	5.33
	256	IPI00028888	HNRNPD	HNRNPD Isoform 1 of Heterogeneous nuclear ribonucleoprotein D0	48	38581	1	3.9	355	7.62
	257	IPI00018953	DPP4	DPP4 Dipeptidyl peptidase 4	48	88907	1	2	766	5.67
	258	IPI00027437	TSPAN9	TSPAN9 Tetraspanin-9	48	27559	1	4.6	239	7.89
	259	IPI00219898	NPHS1;PRODH2	NPHS1;PRODH2 Isoform 2 of Nephrin	48	131548	1	1	1201	5.33
	261	IPI00031522	HADHA	HADHA Trifunctional enzyme subunit alpha, mitochondrial	47	83688	1	2.8	763	9.16
	262	IPI00027438	FLOT1	FLOT1 Flotillin-1	46	47554	1	4.2	427	7.08
	263	IPI00786995	LOC731751	LOC731751 similar to protein kinase, DNA-activated, catalytic polypeptide	46	470127	1	0.4	4096	6.88

## Sheet: B(MALDI-TOFTOF)108
	prot_hit_num	prot_acc	prot_desc	prot_desc	prot_score	prot_mass	prot_matches	prot_cover	prot_len	prot_pi		prot_matches	count	LowConf
	1	IPI00021439	ACTB	ACTB Actin, cytoplasmic 1	1680	42052	24	62.7	375	5.29		prot_matches=1	45	45
	2	IPI00013808	ACTN4	ACTN4 Alpha-actinin-4	1459	105245	34	42.9	911	5.27		prot_matches=2	12	1
	3	IPI00418471	VIM	VIM Vimentin	1129	53676	26	63.3	466	5.06		prot_matches=3
	4	IPI00654755	HBB	HBB Hemoglobin subunit beta	1081	16102	15	95.2	147	6.75		prot_matches=4
	5	IPI00783665	LAMA5	LAMA5 Laminin subunit alpha-5	812	412085	15	6.6	3695	6.63		sum		46
	6	IPI00410714	HBA1;HBA2	HBA1;HBA2 Hemoglobin subunit alpha	722	15305	9	63.4	142	8.72		% of total		0.425926
	7	IPI00021428	ACTA1	ACTA1 Actin, alpha skeletal muscle	665	42366	16	36.3	377	5.23
	8	IPI00008603	ACTA2	ACTA2 Actin, aortic smooth muscle	588	42381	15	36.3	377	5.23		dataset	HiConf (%)
	9	IPI00024284	HSPG2	HSPG2 Basement membrane-specific heparan sulfate proteoglycan core protein	586	479221	23	7.9	4391	6.06		H	45
	10	IPI00296922	LAMB2	LAMB2 Laminin subunit beta-2	584	202982	17	14.3	1798	6.07		T	61
	11	IPI00298994	TLN1	TLN1 Talin-1	475	271766	9	6.5	2541	5.77		A	68
	13	IPI00743696	COL4A1	COL4A1 Isoform 1 of Collagen alpha-1(IV) chain	463	161654	6	5.6	1669	8.55		G	53
	14	IPI00473011	HBD	HBD Hemoglobin subunit delta	445	16159	9	57.1	147	7.85		B	57
	15	IPI00302592	FLNA	FLNA Isoform 2 of Filamin-A	412	282581	13	8.9	2639	5.69		average	56.8
	16	IPI00643525	C4A	C4A Putative uncharacterized protein C4A	388	194218	5	5.4	1744	6.65		SD	8.61394
	17	IPI00298281	LAMC1	LAMC1 Laminin subunit gamma-1	354	183191	11	10.3	1609	5.01
	18	IPI00026944	NID1	NID1 Isoform 1 of Nidogen-1	349	139142	14	14.5	1247	5.12
	19	IPI00010360	COL4A3	COL4A3 Isoform 1 of Collagen alpha-3(IV) chain	346	163080	6	6.3	1670	9.28
	20	IPI00374563	AGRN	AGRN Agrin	345	222861	10	8.4	2045	6.02
	21	IPI00072917	COL6A3	COL6A3 COL6A3 protein	315	323455	13	6.5	2977	6.47
	22	IPI00021405	LMNA	LMNA Isoform A of Lamin-A/C	311	74380	7	15.8	664	6.57
	23	IPI00306322	COL4A2	COL4A2 Collagen alpha-2(IV) chain	281	168646	6	5.2	1712	8.89
	24	IPI00304840	COL6A2	COL6A2 Isoform 2C2 of Collagen alpha-2(VI) chain	267	109709	5	6.6	1019	5.85
	25	IPI00019502	MYH9	MYH9 Isoform 1 of Myosin-9	260	227646	9	7.5	1960	5.5
	26	IPI00291136	COL6A1	COL6A1 Collagen alpha-1(VI) chain	247	109602	5	6.1	1028	5.26
	27	IPI00022418	FN1	FN1 Isoform 1 of Fibronectin	246	266034	5	3.6	2386	5.45
	28	IPI00303476	ATP5B	ATP5B ATP synthase subunit beta, mitochondrial	243	56525	5	14.9	529	5.26
	29	IPI00418169	ANXA2	ANXA2 Isoform 2 of Annexin A2	217	40671	6	24.6	357	8.53
	30	IPI00005563	TINAGL1	TINAGL1 Isoform 1 of Tubulointerstitial nephritis antigen-like	202	53721	5	13.7	467	6.54
	31	IPI00003865	HSPA8	HSPA8 Isoform 1 of Heat shock cognate 71 kDa protein	198	71082	4	9	646	5.37
	32	IPI00298971	VTN	VTN Vitronectin	197	55069	3	9	478	5.55
	33	IPI00887739	LOC100133511	LOC100133511 similar to complement component C3, partial	190	145517	5	3.9	1295	7.28
	34	IPI00026569	HLA-A	HLA-A HLA class I histocompatibility antigen, A-1 alpha chain	186	41105	3	14	365	6.08
	35	IPI00003935	HIST2H2BE	HIST2H2BE Histone H2B type 2-E	182	13912	6	33.3	126	10.31
	36	IPI00304925	HSPA1A;HSPA1B	HSPA1A;HSPA1B Heat shock 70 kDa protein 1A/1B	181	70294	5	10.9	641	5.48
	37	IPI00440493	ATP5A1	ATP5A1 ATP synthase subunit alpha, mitochondrial	179	59828	3	9	553	9.16
	38	IPI00022434	ALB	ALB Putative uncharacterized protein ALB	178	73881	5	13.2	627	6.33
	39	IPI00219365	MSN	MSN Moesin	175	67892	4	6.6	577	6.08
	40	IPI00022391	APCS	APCS Serum amyloid P-component	174	25485	3	17.5	223	6.1
	41	IPI00247063	MME	MME Neprilysin	170	86144	6	11.6	750	5.54
	42	IPI00453473	HIST1H4L;HIST2H4A;HIST1H4K;HIST1H4F;HIST1H4A;HIST1H4I;HIST1H4E;HIST1H4D;HIST4H4;HIST1H4B;HIST1H4J;HIST2H4B;HIST1H4C;HIST1H4H	HIST1H4L;HIST2H4A;HIST1H4K;HIST1H4F;HIST1H4A;HIST1H4I;HIST1H4E;HIST1H4D;HIST4H4;HIST1H4B;HIST1H4J;HIST2H4B;HIST1H4C;HIST1H4H Histone H4	168	11360	4	38.8	103	11.36
	43	IPI00005614	SPTBN1	SPTBN1 Isoform Long of Spectrin beta chain, brain 1	148	275237	3	2.4	2364	5.39
	44	IPI00217561	ITGB1	ITGB1 Isoform Beta-1C of Integrin beta-1	127	94981	3	5.3	825	5.31
	45	IPI00027350	PRDX2	PRDX2 Peroxiredoxin-2	124	22049	1	9.1	198	5.66
	47	IPI00748819	NPNT	NPNT cDNA FLJ60269, highly similar to Homo sapiens nephronectin (NPNT), mRNA	120	66191	5	12.4	582	8.9
	48	IPI00166768	TUBA1C	TUBA1C TUBA1C protein	119	37403	2	9.5	326	8.76
	49	IPI00219018	GAPDH	GAPDH Glyceraldehyde-3-phosphate dehydrogenase	117	36201	2	10.4	335	8.57
	50	IPI00291262	CLU	CLU Isoform 1 of Clusterin	116	53031	2	6.5	449	5.89
	51	IPI00007752	TUBB2C	TUBB2C Tubulin beta-2C chain	115	50255	4	15.1	445	4.79
	52	IPI00024067	CLTC	CLTC Isoform 1 of Clathrin heavy chain 1	113	193260	4	3.8	1675	5.48
	53	IPI00024993	ECHS1	ECHS1 Enoyl-CoA hydratase, mitochondrial	113	31823	1	7.2	290	8.34
	54	IPI00478572	COL4A4	COL4A4 Collagen alpha-4(IV) chain	108	165759	3	2	1690	8.9
	55	IPI00024689	AQP1	AQP1 Aquaporin-1	108	28736	1	7.4	269	6.95
	56	IPI00026314	GSN	GSN Isoform 1 of Gelsolin	108	86043	2	3.3	782	5.9
	57	IPI00297646	COL1A1	COL1A1 Collagen alpha-1(I) chain	104	139853	1	1.5	1464	5.6
	58	IPI00219219	LGALS1	LGALS1 Galectin-1	103	15048	2	16.3	135	5.34
	59	IPI00025252	PDIA3	PDIA3 Protein disulfide-isomerase A3	102	57146	2	7.1	505	5.98
	60	IPI00026272	HIST1H2AE;HIST1H2AB;HIST1H2AM;HIST1H2AL;HIST1H2AJ;HIST1H2AG;HIST1H2AK;HIST1H2AI;HIST1H2AD	HIST1H2AE;HIST1H2AB;HIST1H2AM;HIST1H2AL;HIST1H2AJ;HIST1H2AG;HIST1H2AK;HIST1H2AI;HIST1H2AD Histone H2A type 1-B/E	102	14127	2	21.5	130	11.05
	61	IPI00020599	CALR	CALR Calreticulin	102	48283	2	6.5	417	4.29
	62	IPI00328113	FBN1	FBN1 Fibrillin-1	101	332667	3	1.4	2871	4.81
	63	IPI00479217	HNRNPU	HNRNPU Isoform Short of Heterogeneous nuclear ribonucleoprotein U	100	89665	1	2.7	806	5.6
	64	IPI00032103	GATM	GATM Isoform Mitochondrial of Glycine amidinotransferase, mitochondrial	100	48938	1	4	423	8.26
	65	IPI00022395	C9	C9 Complement component C9	90	64615	1	2.1	559	5.43
	66	IPI00015148	RAP1B	RAP1B Ras-related protein Rap-1b	83	21040	2	7.6	184	5.65
	67	IPI00005180	LOC100294036;LOC100133811;HLA-DRB1;HLA-DRB4;LOC100133661;LOC649783;HLA-DRB5;LOC100290966;LOC100294468;LOC100294276;HLA-DRB3	LOC100294036;LOC100133811;HLA-DRB1;HLA-DRB4;LOC100133661;LOC649783;HLA-DRB5;LOC100290966;LOC100294468;LOC100294276;HLA-DRB3 HLA class II histocompatibility antigen, DRB1-8 beta chain	82	30327	1	4.9	266	6.66
	68	IPI00021842	APOE	APOE Apolipoprotein E	78	36246	3	9.5	317	5.65
	69	IPI00007983	PDLIM2	PDLIM2 Isoform 3 of PDZ and LIM domain protein 2	78	39556	1	5.7	366	9.15
	70	IPI00014177	SEPT2	SEPT2 Isoform 1 of Septin-2	76	41689	1	4.4	361	6.15
	71	IPI00216318	YWHAB	YWHAB Isoform Long of 14-3-3 protein beta/alpha	76	28179	1	5.7	246	4.76
	72	IPI00465028	RCTPI1;TPI1	RCTPI1;TPI1 triosephosphate isomerase 1 isoform 2	75	31057	1	4.5	286	5.65
	73	IPI00010418	MYO1C	MYO1C Isoform 2 of Myosin-Ic	73	118674	1	1.9	1028	9.48
	74	IPI00025512	HSPB1	HSPB1 Heat shock protein beta-1	73	22826	1	4.9	205	5.98
	75	IPI00028908	NID2	NID2 Isoform 1 of Nidogen-2	72	153952	2	1.6	1375	5.09
	76	IPI00014594	NPHS2	NPHS2 Isoform 1 of Podocin	71	42516	1	4.4	383	8.96
	77	IPI00444262	NCL	NCL cDNA FLJ45706 fis, clone FEBRA2028457, highly similar to Nucleolin	70	65979	1	2.8	603	4.45
	78	IPI00384973	VCL	VCL Isoform 3 of Vinculin	70	25059	1	4.5	222	5.56
	79	IPI00169383	PGK1	PGK1 Phosphoglycerate kinase 1	69	44985	1	4.3	417	8.3
	80	IPI00003881	HNRNPF	HNRNPF Heterogeneous nuclear ribonucleoprotein F	68	45985	1	4.1	415	5.38
	81	IPI00021458	EHD3	EHD3 EH domain-containing protein 3	68	61971	3	6	546	6.06
	82	IPI00376344	MYO1B	MYO1B Isoform 1 of Myosin-Ib	66	132928	1	1.6	1136	9.43
	83	IPI00020984	CANX	CANX cDNA FLJ55574, highly similar to Calnexin	65	71971	1	2.4	627	4.58
	84	IPI00026182	CAPZA2	CAPZA2 F-actin-capping protein subunit alpha-2	65	33157	1	6.3	286	5.57
	85	IPI00027230	HSP90B1	HSP90B1 Endoplasmin	64	92696	2	3.7	803	4.76
	86	IPI00299116	PODXL	PODXL Podocalyxin-like protein 1 precursor	63	55992	1	1.7	528	5.36
	87	IPI00010800	NES	NES Nestin	63	177788	1	0.9	1621	4.35
	88	IPI00002406	BCAM	BCAM Basal cell adhesion molecule	61	68161	3	6.2	628	5.53
	89	IPI00022202	SLC25A3	SLC25A3 Isoform A of Phosphate carrier protein, mitochondrial	59	40525	1	3.3	362	9.45
	90	IPI00013219	ILK	ILK Integrin-linked protein kinase	58	51899	1	3.1	452	8.3
	91	IPI00031522	HADHA	HADHA Trifunctional enzyme subunit alpha, mitochondrial	58	83688	1	2.8	763	9.16
	92	IPI00739464	LOC646821	LOC646821 similar to actin, gamma 1	58	17467	2	10.5	152	9.04
	93	IPI00026185	CAPZB	CAPZB Isoform 1 of F-actin-capping protein subunit beta	56	31616	1	5.1	277	5.36
	94	IPI00007765	HSPA9	HSPA9 Stress-70 protein, mitochondrial	55	73920	1	1.8	679	5.87
	95	IPI00179330	UBC;RPS27A;UBB	UBC;RPS27A;UBB ubiquitin and ribosomal protein S27a precursor	55	18296	1	8.3	156	9.68
	96	IPI00003527	SLC9A3R1	SLC9A3R1 Na(+)/H(+) exchange regulatory cofactor NHE-RF1	54	39130	1	7.3	358	5.55
	97	IPI00007188	SLC25A5	SLC25A5 ADP/ATP translocase 2	54	33102	1	3	298	9.76
	98	IPI00396383	VWA1	VWA1 Isoform 1 of von Willebrand factor A domain-containing protein 1	53	46889	1	4	445	7.18
	99	IPI00419373	HNRNPA3	HNRNPA3 Isoform 1 of Heterogeneous nuclear ribonucleoprotein A3	53	39799	1	5.8	378	9.1
	100	IPI00011229	CTSD	CTSD Cathepsin D	53	45037	1	2.7	412	6.1
	101	IPI00745092	SPTAN1	SPTAN1 Putative uncharacterized protein SPTAN1	53	57037	1	3.6	494	6.08
	102	IPI00217906	GNAI2	GNAI2 Isoform 2 of Guanine nucleotide-binding protein G(i) subunit alpha-2	53	39075	1	4.4	339	5.27
	103	IPI00219757	GSTP1	GSTP1 Glutathione S-transferase P	52	23569	1	7.6	210	5.43
	104	IPI00010154	GDI1	GDI1 Rab GDP dissociation inhibitor alpha	51	51177	1	4.3	447	5
	105	IPI00021263	YWHAZ	YWHAZ 14-3-3 protein zeta/delta	50	27899	1	5.7	245	4.73
	106	IPI00215995	ITGA3	ITGA3 Isoform Alpha-3A of Integrin alpha-3	48	117735	1	1.6	1051	6.32
	107	IPI00554811	TTLL3;ARPC4	TTLL3;ARPC4 Actin-related protein 2/3 complex subunit 4	48	19768	1	4.8	168	8.53
	108	IPI00020418	RRAS	RRAS Ras-related protein R-Ras	47	23637	1	5.5	218	6.43
	109	IPI00005719	RAB1A	RAB1A Isoform 1 of Ras-related protein Rab-1A	44	22891	1	7.8	205	5.93
	110	IPI00027107	TUFM	TUFM Tu translation elongation factor, mitochondrial precursor	44	50185	1	4.2	455	7.26

## Sheet: AF2_total 332
	Additional file 2: A total of 332 human glomerular proteins identified by five MS instruments.
	Accession No.	Gene symbol	Protein description	Theoretical MW (Da)	Theoretical pI	Protein length	Peptide matches	Protein score	Protein coverage	MS instrument
	IPI00001539	ACAA2	ACAA2 3-ketoacyl-CoA thiolase, mitochondrial	42354	8.32	397	1	75	3.3	LIT
	IPI00024623	ACADSB	ACADSB Short/branched chain specific acyl-CoA dehydrogenase, mitochondrial	47797	6.53	432	1	48	5.1	LTQ-Orbitrap
	IPI00028031	ACADVL	ACADVL cDNA FLJ56425, highly similar to Very-long-chain specific acyl-CoAdehydrogenase, mitochondrial	75618	9.16	701	4	140	4.3	LIT
	IPI00030363	ACAT1	ACAT1 Acetyl-CoA acetyltransferase, mitochondrial	45456	8.98	427	2	90	4	LTQ-Orbitrap
	IPI00017855	ACO2	ACO2 Aconitate hydratase, mitochondrial	86113	7.36	780	1	53	1.9	LIT
	#IPI00021428	ACTA1	ACTA1 Actin, alpha skeletal muscle	42366	5.23	377	182	4006	25.2	Q-TOF
	IPI00008603	ACTA2	ACTA2 Actin, aortic smooth muscle	42381	5.23	377	15	588	36.3	MALDI-TOF/TOF
	#IPI00021439	ACTB	ACTB Actin, cytoplasmic 1	42052	5.29	375	274	6684	60.5	Q-TOF
	IPI00003269	ACTBL2	ACTBL2 Beta-actin-like protein 2	42318	5.39	376	30	618	23.1	LIT
	IPI00013508	ACTN1	ACTN1 Alpha-actinin-1	103563	5.25	892	50	1502	26.5	LIT
	#IPI00013808	ACTN4	ACTN4 Alpha-actinin-4	105245	5.27	911	140	3783	34.4	Q-TOF
	IPI00005159	ACTR2	ACTR2 Actin-related protein 2	45017	6.3	394	1	40	1.8	LTQ-Orbitrap
	IPI00028091	ACTR3	ACTR3 Actin-related protein 3	47797	5.61	418	1	74	5.3	LIT-TOF
	IPI00007068	ACTR3B	ACTR3B Isoform 1 of Actin-related protein 3B	48090	5.61	418	1	70	2.6	LIT-TOF
	#IPI00374563	AGRN	AGRN Agrin	222861	6.02	2045	34	1137	16.2	LIT
	IPI00021812	AHNAK	AHNAK Neuroblast differentiation-associated protein AHNAK	629213	5.8	5890	1	51	0.3	LIT
	#IPI00022434	ALB	ALB Putative uncharacterized protein ALB	73881	6.33	627	25	482	32.9	LTQ-Orbitrap
	IPI00217871	ALDH4A1	ALDH4A1 Delta-1-pyrroline-5-carboxylate dehydrogenase, mitochondrial	62137	8.25	563	2	137	2.8	LIT
	IPI00024990	ALDH6A1	ALDH6A1 Methylmalonate-semialdehyde dehydrogenase [acylating], mitochondrial	58259	8.72	535	2	77	3.9	LIT
	IPI00465439	ALDOA	ALDOA Fructose-bisphosphate aldolase A	39851	8.3	364	2	107	9.3	LIT
	IPI00022426	AMBP	AMBP Protein AMBP	39886	5.95	352	2	61	2.3	Q-TOF
	IPI00218918	ANXA1	ANXA1 Annexin A1	38918	6.57	346	1	63	3.2	LTQ-Orbitrap
	#IPI00418169	ANXA2	ANXA2 Isoform 2 of Annexin A2	40671	8.53	357	23	538	40.6	LIT
	IPI00329801	ANXA5	ANXA5 Annexin A5	35971	4.94	320	1	60	5	LTQ-Orbitrap
	IPI00002459	ANXA6	ANXA6 annexin VI isoform 2	75571	5.46	667	2	77	3.9	LIT
	IPI00256684	AP2A1	AP2A1 Isoform B of AP-2 complex subunit alpha-1	106378	7.75	955	1	59	1.6	LIT
	#IPI00022391	APCS	APCS Serum amyloid P-component	25485	6.1	223	12	280	25.1	Q-TOF
	IPI00021841	APOA1	APOA1 Apolipoprotein A-I	30759	5.56	267	5	211	9.7	LIT
	IPI00021842	APOE	APOE Apolipoprotein E	36246	5.65	317	5	179	24.6	LIT
	IPI00024689	AQP1	AQP1 Aquaporin-1	28736	6.95	269	3	227	7.4	LIT
	IPI00215920	ARF6	ARF6 ADP-ribosylation factor 6	20183	9.04	175	1	51	6.3	LIT
	IPI00003815	ARHGDIA	ARHGDIA Rho GDP-dissociation inhibitor 1	23250	5.02	204	1	48	7.4	LIT
	IPI00003817	ARHGDIB	ARHGDIB Rho GDP-dissociation inhibitor 2	23031	5.1	201	2	98	6.5	LIT
	IPI00005160	ARPC1B	ARPC1B Actin-related protein 2/3 complex subunit 1B	41722	8.69	372	2	72	3.5	LIT
	IPI00006482	ATP1A1	ATP1A1 Isoform Long of Sodium/potassium-transporting ATPase subunit alpha-1	114135	5.33	1023	12	466	9.7	LIT
	IPI00747849	ATP1B1	ATP1B1 Isoform 1 of Sodium/potassium-transporting ATPase subunit beta-1	35438	8.74	303	3	85	8.3	LIT
	#IPI00440493	ATP5A1	ATP5A1 ATP synthase subunit alpha, mitochondrial	59828	9.16	553	14	316	13.6	LIT
	#IPI00303476	ATP5B	ATP5B ATP synthase subunit beta, mitochondrial	56525	5.26	529	27	773	43.1	LIT
	IPI00395769	ATP5C1	ATP5C1 Isoform Heart of ATP synthase subunit gamma, mitochondrial	32917	9.31	297	3	116	7.7	LIT
	IPI00024920	ATP5D	ATP5D ATP synthase subunit delta, mitochondrial	17479	5.38	168	2	119	8.3	LIT
	IPI00219291	ATP5J2	ATP5J2 Putative uncharacterized protein ATP5J2	11414	9.87	98	1	46	13.3	LTQ-Orbitrap
	IPI00027448	ATP5L	ATP5L ATP synthase subunit g, mitochondrial	11421	9.65	103	2	83	14.6	LIT
	#IPI00002406	BCAM	BCAM Basal cell adhesion molecule	68161	5.53	628	11	271	1.9	Q-TOF
	IPI00026241	BST2	BST2 Bone marrow stromal antigen 2	20041	5.43	180	1	56	5.6	LIT-TOF
	IPI00783987	C3	C3 Complement C3 (Fragment)	188569	6.02	1663	3	158	3.5	LIT-TOF
	IPI00643525	C4A	C4A Putative uncharacterized protein C4A	194218	6.65	1744	14	430	7.1	LIT
	IPI00654875	C4B	C4B Complement C4-B	194212	6.73	1744	12	436	5.8	LIT
	IPI00021727	C4BPA	C4BPA C4b-binding protein alpha chain	69042	7.15	597	2	87	2.3	LIT
	*IPI00294395	C8B	C8B Complement component C8 beta chain	68714	8.5	591	1	72	2.5	LIT
	IPI00011261	C8G	C8G Complement component C8 gamma chain	22435	8.49	202	1	56	7.4	LIT
	#IPI00022395	C9	C9 Complement component C9	64615	5.43	559	6	154	6.1	LIT
	IPI00215983	CA1	CA1 Carbonic anhydrase 1	28909	6.59	261	8	139	11.5	Q-TOF
	IPI00020599	CALR	CALR Calreticulin	48283	4.29	417	4	206	3.4	LIT
	IPI00020984	CANX	CANX cDNA FLJ55574, highly similar to Calnexin	71971	4.58	627	2	55	2.4	LTQ-Orbitrap
	IPI00005969	CAPZA1	CAPZA1 F-actin-capping protein subunit alpha-1	33073	5.45	286	1	71	3.5	LIT-TOF
	IPI00026182	CAPZA2	CAPZA2 F-actin-capping protein subunit alpha-2	33157	5.57	286	3	102	15.7	LIT
	IPI00026185	CAPZB	CAPZB Isoform 1 of F-actin-capping protein subunit beta	31616	5.36	277	4	119	8.7	LIT
	IPI00011302	CD59	CD59 CD59 glycoprotein	14795	6.02	128	1	49	9.4	LIT
	IPI00000190	CD81	CD81 CD81 antigen	26476	5.09	236	3	238	18.2	LIT
	IPI00016786	CDC42	CDC42 Isoform 2 of Cell division control protein 42 homolog	21587	6.15	191	2	74	8.9	LTQ-Orbitrap
	IPI00006543	CFHR5	CFHR5 Complement factor H-related 5	69411	7.59	593	1	53	2.2	LIT
	IPI00413344	CFL2	CFL2 Cofilin-2	18839	7.66	166	1	50	6.6	LIT
	IPI00141318	CKAP4	CKAP4 Isoform 1 of Cytoskeleton-associated protein 4	66097	5.63	602	1	88	2.7	LTQ-Orbitrap
	IPI00012089	CLDN5	CLDN5 claudin 5	32347	9.34	303	1	57	3.6	LTQ-Orbitrap
	#IPI00024067	CLTC	CLTC Isoform 1 of Clathrin heavy chain 1	193260	5.48	1675	12	472	6.9	LIT
	IPI00291262	CLU	CLU Isoform 1 of Clusterin	53031	5.89	449	10	294	17.6	LIT
	IPI00828004	COL18A1	COL18A1 Multi-functional protein MFP	26956	9.41	261	7	250	21.8	LIT
	IPI00297646	COL1A1	COL1A1 Collagen alpha-1(I) chain	139853	5.6	1464	1	104	1.5	MALDI-TOF/TOF
	#IPI00743696	COL4A1	COL4A1 Isoform 1 of Collagen alpha-1(IV) chain	161654	8.55	1669	25	847	8.2	LTQ-Orbitrap
	#IPI00306322	COL4A2	COL4A2 Collagen alpha-2(IV) chain	168646	8.89	1712	18	677	1.5	Q-TOF
	IPI00010360	COL4A3	COL4A3 Isoform 1 of Collagen alpha-3(IV) chain	163080	9.28	1670	10	504	5.8	LTQ-Orbitrap
	#IPI00478572	COL4A4	COL4A4 Collagen alpha-4(IV) chain	165759	8.9	1690	7	121	1.4	Q-TOF
	IPI00021715	COL4A5	COL4A5 Isoform 1 of Collagen alpha-5(IV) chain	162083	7.71	1685	4	114	2.6	LTQ-Orbitrap
	#IPI00291136	COL6A1	COL6A1 Collagen alpha-1(VI) chain	109602	5.26	1028	16	514	12.2	LIT
	#IPI00304840	COL6A2	COL6A2 Isoform 2C2 of Collagen alpha-2(VI) chain	109709	5.85	1019	8	204	7.9	LTQ-Orbitrap
	#IPI00022200	COL6A3	COL6A3 Isoform 1 of Collagen alpha-3(VI) chain	345163	6.26	3177	54	1366	12.4	LIT
	IPI00410585	CRB2	CRB2 Isoform 1 of Crumbs homolog 2	140391	5.31	1285	1	58	1.2	LIT
	IPI00000792	CRYZ	CRYZ Quinone oxidoreductase	35356	8.56	329	1	42	3	LTQ-Orbitrap
	IPI00442073	CSRP1	CSRP1 Cysteine and glycine-rich protein 1	21409	8.9	193	1	48	7.8	LTQ-Orbitrap
	#IPI00011229	CTSD	CTSD Cathepsin D	45037	6.1	412	6	175	7	LIT
	IPI00002745	CTSZ	CTSZ Cathepsin Z	34530	6.7	303	1	51	4	LTQ-Orbitrap
	IPI00029601	CTTN	CTTN Src substrate cortactin	61720	5.24	550	1	54	2.4	LIT-TOF
	IPI00328415	CYB5R3	CYB5R3 Isoform 1 of NADH-cytochrome b5 reductase 3	34441	7.18	301	4	179	15.6	LIT
	IPI00300567	DCI	DCI Isoform 1 of 3,2-trans-enoyl-CoA isomerase, mitochondrial	33080	8.8	302	1	68	4.3	LIT
	*IPI00005721	DEFA1;DEFA1B	DEFA1;DEFA1B Neutrophil defensin 1	10536	6.54	94	2	74	9.6	LIT
	*IPI00396435	DHX15	DHX15 Putative pre-mRNA-splicing factor ATP-dependent RNA helicase DHX15	91673	7.12	795	1	51	1.5	LTQ-Orbitrap
	*IPI00018953	DPP4	DPP4 Dipeptidyl peptidase 4	88907	5.67	766	1	48	2	LIT
	IPI00456969	DYNC1H1	DYNC1H1 Cytoplasmic dynein 1 heavy chain 1	534809	6.01	4646	2	81	0.8	LTQ-Orbitrap
	IPI00011416	ECH1	ECH1 Delta(3,5)-Delta(2,4)-dienoyl-CoA isomerase, mitochondrial	36136	8.16	328	2	96	4.9	LIT
	IPI00024993	ECHS1	ECHS1 Enoyl-CoA hydratase, mitochondrial	31823	8.34	290	6	301	18.6	LTQ-Orbitrap
	IPI00025447	EEF1A1	EEF1A1 Elongation factor 1-alpha	48181	9.12	441	2	84	2.7	LTQ-Orbitrap
	IPI00014424	EEF1A2	EEF1A2 Elongation factor 1-alpha 2	50780	9.11	463	10	180	2.4	Q-TOF
	IPI00021458	EHD3	EHD3 EH domain-containing protein 3	61971	6.06	546	8	288	9.7	LIT
	IPI00005578	EHD4	EHD4 EH domain-containing protein 4	61365	6.33	541	1	51	2.8	LIT
	*IPI00027769	ELANE	ELANE Neutrophil elastase	29127	9.71	267	2	76	10.1	LIT
	IPI00301936	ELAVL1	ELAVL1 cDNA FLJ60076, highly similar to ELAV-like protein 1	39200	9.5	353	1	48	3.7	LIT
	IPI00452565	EMCN	EMCN Isoform 1 of Endomucin	27549	7.71	261	1	50	5.4	LTQ-Orbitrap
	IPI00465248	ENO1	ENO1 Isoform alpha-enolase of Alpha-enolase	47481	7.01	434	6	190	14.3	LIT
	IPI00014375	ENPEP	ENPEP Glutamyl aminopeptidase	109717	5.34	957	3	81	3.4	LTQ-Orbitrap
	IPI00843975	EZR	EZR Ezrin	69484	5.94	586	17	480	10.8	LIT
	IPI00018801	FAM176B	FAM176B Protein FAM176B	18476	4.62	165	2	67	20	LIT
	#IPI00328113	FBN1	FBN1 Fibrillin-1	332667	4.81	2871	14	269	5.2	LIT
	IPI00000856	FERMT2	FERMT2 Isoform 1 of Fermitin family homolog 2	78438	6.26	680	4	131	6	LTQ-Orbitrap
	IPI00021891	FGG	FGG Isoform Gamma-B of Fibrinogen gamma chain	52106	5.37	453	1	51	3.3	Q-TOF
	#IPI00302592	FLNA	FLNA Isoform 2 of Filamin-A	282581	5.69	2639	44	1220	14.6	LIT
	IPI00027438	FLOT1	FLOT1 Flotillin-1	47554	7.08	427	1	46	4.2	LIT
	IPI00789008	FLOT2	FLOT2 Flotillin-2	47434	5.19	428	1	64	2.6	LTQ-Orbitrap
	#IPI00556632	FN1	FN1 Isoform 12 of Fibronectin	224727	5.78	2008	19	689	8.3	LIT
	IPI00163187	FSCN1	FSCN1 Fascin	55123	6.84	493	1	40	3.2	LTQ-Orbitrap
	IPI00011454	GANAB	GANAB Isoform 2 of Neutral alpha-glucosidase AB	109825	5.82	966	1	48	2.8	LIT
	#IPI00219018	GAPDH	GAPDH Glyceraldehyde-3-phosphate dehydrogenase	36201	8.57	335	22	924	35.8	LIT
	#IPI00032103	GATM	GATM Isoform Mitochondrial of Glycine amidinotransferase, mitochondrial	48938	8.26	423	3	134	11.8	LIT
	IPI00010154	GDI1	GDI1 Rab GDP dissociation inhibitor alpha	51177	5	447	3	104	8.7	LTQ-Orbitrap
	IPI00016801	GLUD1	GLUD1 Glutamate dehydrogenase 1, mitochondrial	61701	7.66	558	2	82	3.4	LTQ-Orbitrap
	IPI00217906	GNAI2	GNAI2 Isoform 2 of Guanine nucleotide-binding protein G(i) subunit alpha-2	39075	5.27	339	2	68	9.1	LIT
	IPI00006395	GNAL	GNAL Guanine nucleotide-binding protein G(olf) subunit alpha	44794	6.23	381	13	172	2.9	Q-TOF
	IPI00026268	GNB1	GNB1 Guanine nucleotide-binding protein G(I)/G(S)/G(T) subunit beta-1	38151	5.6	340	1	42	3.5	LIT-TOF
	IPI00003348	GNB2	GNB2 Guanine nucleotide-binding protein G(I)/G(S)/G(T) subunit beta-2	38048	5.6	340	1	61	2.9	LTQ-Orbitrap
	IPI00018206	GOT2	GOT2 Aspartate aminotransferase, mitochondrial	47844	9.14	430	3	145	6	LIT
	IPI00027497	GPI	GPI Glucose-6-phosphate isomerase	63335	8.43	558	2	81	3	LIT
	IPI00037448	GRHPR	GRHPR Glyoxylate reductase/hydroxypyruvate reductase	36045	7.01	328	1	65	5.2	LIT
	#IPI00026314	GSN	GSN Isoform 1 of Gelsolin	86043	5.9	782	10	424	16.4	LIT
	IPI00219757	GSTP1	GSTP1 Glutathione S-transferase P	23569	5.43	210	5	243	21.9	LIT
	*IPI00550239	H1F0	H1F0 Histone H1.0	20850	10.84	194	1	53	5.2	LIT
	IPI00059366	H2AFY	H2AFY Isoform 3 of Core histone macro-H2A.1	39635	9.78	371	1	56	5.4	LIT
	IPI00031522	HADHA	HADHA Trifunctional enzyme subunit alpha, mitochondrial	83688	9.16	763	1	58	2.8	MALDI-TOF/TOF
	IPI00022793	HADHB	HADHB Trifunctional enzyme subunit beta, mitochondrial	51547	9.45	474	1	41	2.3	LIT-TOF
	#IPI00410714	HBA1;HBA2	HBA1;HBA2 Hemoglobin subunit alpha	15305	8.72	142	73	1902	71.8	Q-TOF
	#IPI00654755	HBB	HBB Hemoglobin subunit beta	16102	6.75	147	161	3767	83	Q-TOF
	#IPI00473011	HBD	HBD Hemoglobin subunit delta	16159	7.85	147	86	2134	46.9	Q-TOF
	IPI00220706	HBG1	HBG1 Hemoglobin subunit gamma-1	16187	6.64	147	7	169	19.7	LTQ-Orbitrap
	IPI00013860	HIBADH	HIBADH 3-hydroxyisobutyrate dehydrogenase, mitochondrial	35705	8.38	336	1	50	4.2	LIT
	IPI00377161	HIBCH	HIBCH Isoform 2 of 3-hydroxyisobutyryl-CoA hydrolase, mitochondrial	38330	8.76	338	1	41	3.3	LTQ-Orbitrap
	IPI00217465	HIST1H1C	HIST1H1C Histone H1.2	21352	10.94	213	3	96	11.3	LIT
	IPI00026272	HIST1H2AE;HIST1H2AB;HIST1H2AM;HIST1H2AL;HIST1H2AJ;HIST1H2AG;HIST1H2AK;HIST1H2AI;HIST1H2AD	HIST1H2AE;HIST1H2AB;HIST1H2AM;HIST1H2AL;HIST1H2AJ;HIST1H2AG;HIST1H2AK;HIST1H2AI;HIST1H2AD Histone H2A type 1-B/E	14127	11.05	130	37	430	21.5	Q-TOF
	IPI00081836	HIST1H2AM;HIST1H2AL;HIST1H2AJ;HIST1H2AG;HIST1H2AK;HIST1H2AI;HIST1H2AH	HIST1H2AM;HIST1H2AL;HIST1H2AJ;HIST1H2AG;HIST1H2AK;HIST1H2AI;HIST1H2AH Histone H2A type 1-H	13898	10.88	128	8	261	30.5	LIT
	IPI00018534	HIST1H2BL	HIST1H2BL Histone H2B type 1-L	13944	10.31	126	46	759	34.9	Q-TOF
	#IPI00453473	HIST1H4L;HIST2H4A;HIST1H4K;HIST1H4F;HIST1H4A;HIST1H4I;HIST1H4E;HIST1H4D;HIST4H4;HIST1H4B;HIST1H4J;HIST2H4B;HIST1H4C;HIST1H4H	HIST1H4L;HIST2H4A;HIST1H4K;HIST1H4F;HIST1H4A;HIST1H4I;HIST1H4E;HIST1H4D;HIST4H4;HIST1H4B;HIST1H4J;HIST2H4B;HIST1H4C;HIST1H4H Histone H4	11360	11.36	103	22	477	51.5	Q-TOF
	IPI00003935	HIST2H2BE	HIST2H2BE Histone H2B type 2-E	13912	10.31	126	14	464	19	LIT
	IPI00171611	HIST2H3D;HIST2H3C;HIST2H3A	HIST2H3D;HIST2H3C;HIST2H3A Histone H3.2	15436	11.27	136	6	94	5.1	Q-TOF
	IPI00026569	HLA-A	HLA-A HLA class I histocompatibility antigen, A-1 alpha chain	41105	6.08	365	5	125	17.5	LIT
	IPI00472073	HLA-B	HLA-B HLA class I histocompatibility antigen, B-59 alpha chain	40844	5.9	362	5	124	13	LIT
	IPI00005171	HLA-DRA	HLA-DRA HLA class II histocompatibility antigen, DR alpha chain	28760	4.91	254	1	66	6.7	LIT
	IPI00215965	HNRNPA1	HNRNPA1 Isoform A1-B of Heterogeneous nuclear ribonucleoprotein A1	38837	9.17	372	2	112	4.8	LIT
	IPI00396378	HNRNPA2B1	HNRNPA2B1 Isoform B1 of Heterogeneous nuclear ribonucleoproteins A2/B1	37464	8.97	353	2	54	7.1	LTQ-Orbitrap
	IPI00419373	HNRNPA3	HNRNPA3 Isoform 1 of Heterogeneous nuclear ribonucleoprotein A3	39799	9.1	378	1	53	5.8	MALDI-TOF/TOF
	IPI00216592	HNRNPC	HNRNPC Isoform C1 of Heterogeneous nuclear ribonucleoproteins C1/C2	32375	4.94	293	2	90	7.8	LIT
	IPI00028888	HNRNPD	HNRNPD Isoform 1 of Heterogeneous nuclear ribonucleoprotein D0	38581	7.62	355	2	72	6.8	LTQ-Orbitrap
	IPI00003881	HNRNPF	HNRNPF Heterogeneous nuclear ribonucleoprotein F	45985	5.38	415	1	68	4.1	MALDI-TOF/TOF
	IPI00013881	HNRNPH1	HNRNPH1 Heterogeneous nuclear ribonucleoprotein H	49484	5.89	449	3	158	7.3	LIT
	IPI00027834	HNRNPL	HNRNPL Heterogeneous nuclear ribonucleoprotein L	64720	8.46	589	1	57	2.2	LIT
	IPI00171903	HNRNPM	HNRNPM Isoform 1 of Heterogeneous nuclear ribonucleoprotein M	77749	8.84	730	2	66	3.6	LTQ-Orbitrap
	IPI00012074	HNRNPR	HNRNPR Isoform 1 of Heterogeneous nuclear ribonucleoprotein R	71184	8.23	633	2	118	2.1	LIT
	IPI00479217	HNRNPU	HNRNPU Isoform Short of Heterogeneous nuclear ribonucleoprotein U	89665	5.6	806	4	161	4.6	LIT
	IPI00017726	HSD17B10	HSD17B10 Isoform 1 of 3-hydroxyacyl-CoA dehydrogenase type-2	27134	7.66	261	1	66	8.8	LIT
	IPI00382470	HSP90AA1	HSP90AA1 Isoform 2 of Heat shock protein HSP 90-alpha	98670	5.07	854	12	328	3.9	Q-TOF
	IPI00414676	HSP90AB1	HSP90AB1 Heat shock protein HSP 90-beta	83554	4.97	724	12	339	5.5	Q-TOF
	IPI00027230	HSP90B1	HSP90B1 Endoplasmin	92696	4.76	803	10	253	10	LIT
	IPI00011932	HSPA12A	HSPA12A Heat shock 70 kDa protein 12A	75217	6.32	675	3	112	3.7	LIT
	IPI00307820	HSPA12B	HSPA12B Heat shock 70 kDa protein 12B	76324	8.81	686	1	58	1.6	LIT
	#IPI00911039	HSPA1A;HSPA1B	HSPA1A;HSPA1B cDNA FLJ54408, highly similar to Heat shock 70 kDa protein 1	64170	5.39	586	16	417	3.4	Q-TOF
	IPI00003362	HSPA5	HSPA5 HSPA5 protein	72492	5.07	655	15	382	7	Q-TOF
	#IPI00003865	HSPA8	HSPA8 Isoform 1 of Heat shock cognate 71 kDa protein	71082	5.37	646	20	501	20.1	LIT
	IPI00007765	HSPA9	HSPA9 Stress-70 protein, mitochondrial	73920	5.87	679	2	84	2.1	LIT
	IPI00025512	HSPB1	HSPB1 Heat shock protein beta-1	22826	5.98	205	2	81	13.2	LIT
	IPI00784154	HSPD1	HSPD1 60 kDa heat shock protein, mitochondrial	61187	5.7	573	7	160	8	LIT
	#IPI00024284	HSPG2	HSPG2 Basement membrane-specific heparan sulfate proteoglycan core protein	479221	6.06	4391	45	1321	9.2	LIT
	IPI00011107	IDH2	IDH2 Isocitrate dehydrogenase [NADP], mitochondrial	51333	8.88	452	1	85	2.9	LTQ-Orbitrap
	IPI00399007	IGHG2	IGHG2 Putative uncharacterized protein DKFZp686I04196 (Fragment)	46716	7.63	417	2	68	3.4	LIT
	IPI00168728	IGHG3	IGHG3 FLJ00385 protein (Fragment)	57272	7.8	509	1	46	2	LIT-TOF
	IPI00479708	IGHM	IGHM Full-length cDNA clone CS0DD006YL02 of Neuroblastoma of Homo sapiens	41817	6.32	375	1	79	4.3	LIT
	IPI00550731	IGKC	IGKC Putative uncharacterized protein	26503	8.24	239	5	187	22.6	LIT
	IPI00154742	IGL@;IGLV1-40;IGLC1;IGLV3-21;IGLC3;LOC100293277;IGLV2-14;LOC100293440;IGLV1-44;IGLC2;IGLV2-11;LOC100290481;LOC100290557	IGL@;IGLV1-40;IGLC1;IGLV3-21;IGLC3;LOC100293277;IGLV2-14;LOC100293440;IGLV1-44;IGLC2;IGLV2-11;LOC100290481;LOC100290557 IGL@ protein	25119	5.93	234	4	178	12.8	LIT
	IPI00005198	ILF2	ILF2 Interleukin enhancer-binding factor 2	43263	5.19	390	1	55	5.1	LIT
	IPI00013219	ILK	ILK Integrin-linked protein kinase	51899	8.3	452	2	83	6.4	LIT
	IPI00009342	IQGAP1	IQGAP1 Ras GTPase-activating-like protein IQGAP1	189761	6.08	1657	1	50	1.1	LIT
	IPI00299048	IQGAP2	IQGAP2 Isoform 1 of Ras GTPase-activating-like protein IQGAP2	181071	5.43	1575	2	83	1.8	LIT
	IPI00743104	ITGA1	ITGA1 Integrin alpha-1	132304	5.91	1179	2	91	1	LIT
	IPI00215995	ITGA3	ITGA3 Isoform Alpha-3A of Integrin alpha-3	117735	6.32	1051	4	120	2.5	LIT
	IPI00027505	ITGAV	ITGAV Isoform 1 of Integrin alpha-V	117048	5.45	1048	2	67	2.2	LIT
	#IPI00217561	ITGB1	ITGB1 Isoform Beta-1C of Integrin beta-1	94981	5.31	825	11	321	13.2	LTQ-Orbitrap
	IPI00218725	LAMA2	LAMA2 laminin alpha 2 subunit isoform b precursor	352589	5.99	3118	1	74	0.4	LIT
	#IPI00783665	LAMA5	LAMA5 Laminin subunit alpha-5	412085	6.63	3695	77	2741	12.6	LIT
	#IPI00296922	LAMB2	LAMB2 Laminin subunit beta-2	202982	6.07	1798	58	1268	7.4	Q-TOF
	#IPI00298281	LAMC1	LAMC1 Laminin subunit gamma-1	183191	5.01	1609	42	1194	14.7	LIT
	IPI00556655	LAMP1	LAMP1 LAMP1 protein variant (Fragment)	42657	8.17	392	1	55	2.3	LIT
	IPI00010471	LCP1	LCP1 Plastin-2	70815	5.2	627	1	56	2.4	LTQ-Orbitrap
	IPI00217966	LDHA	LDHA Isoform 1 of L-lactate dehydrogenase A chain	36950	8.44	332	2	92	6.6	LIT
	IPI00148061	LDHAL6A	LDHAL6A L-lactate dehydrogenase A-like 6A	36826	6.51	332	1	50	3.6	LIT-TOF
	IPI00219217	LDHB	LDHB L-lactate dehydrogenase B chain	36900	5.71	334	2	92	8.4	LIT
	IPI00219219	LGALS1	LGALS1 Galectin-1	15048	5.34	135	5	148	39.3	LTQ-Orbitrap
	IPI00023673	LGALS3BP	LGALS3BP Galectin-3-binding protein	66202	5.13	585	4	196	7.9	LIT
	IPI00788612	LIMS1	LIMS1 cDNA FLJ55516, highly similar to Particularly interesting new Cys-His protein	40277	8.43	337	1	53	3.6	LTQ-Orbitrap
	#IPI00021405	LMNA	LMNA Isoform A of Lamin-A/C	74380	6.57	664	45	1288	40.1	LIT
	IPI00009771	LMNB2	LMNB2 Lamin-B2	70020	5.5	620	2	55	3.5	LTQ-Orbitrap
	IPI00291802	LMO7	LMO7 Isoform 3 of LIM domain only protein 7	154616	7.9	1349	1	70	1.1	LIT
	IPI00887739	LOC100133511	LOC100133511 similar to complement component C3, partial	145517	7.28	1295	18	621	6.5	LIT
	IPI00930124	LOC100290320;IGHG1;IGHV4-31;LOC100294459	LOC100290320;IGHG1;IGHV4-31;LOC100294459 Putative uncharacterized protein DKFZp686C11235	52829	7.51	473	5	171	9.5	LIT
	IPI00107714	LOC100294036;LOC100133811;HLA-DRB1;HLA-DRB4;LOC100133661;LOC649783;HLA-DRB5;LOC100290966;LOC100294468;LOC100294276;HLA-DRB3	LOC100294036;LOC100133811;HLA-DRB1;HLA-DRB4;LOC100133661;LOC649783;HLA-DRB5;LOC100290966;LOC100294468;LOC100294276;HLA-DRB3 HLA class II histocompatibility antigen, DR beta 5 chain	30322	6.45	266	2	86	15	LIT
	*IPI00739464	LOC646821	LOC646821 similar to actin, gamma 1	17467	9.04	152	2	58	10.5	MALDI-TOF/TOF
	*IPI00786995	LOC731751	LOC731751 similar to protein kinase, DNA-activated, catalytic polypeptide	470127	6.88	4096	1	46	0.4	LIT
	IPI00029168	LPA	LPA Apolipoprotein(a)	514737	5.58	4548	1	55	0.2	LIT
	IPI00298860	LTF	LTF cDNA FLJ78440, highly similar to Human lactoferrin	80200	8.56	711	2	96	3.9	LIT
	IPI00019038	LYZ	LYZ Lysozyme C	16982	9.38	148	1	58	8.1	LIT
	IPI00056414	MAL2	MAL2 Protein MAL2	19341	5.76	176	1	44	6.3	Q-TOF
	IPI00291006	MDH2	MDH2 Malate dehydrogenase, mitochondrial	35937	8.92	338	5	168	13	LIT
	#IPI00247063	MME	MME Neprilysin	86144	5.54	750	17	511	15.2	LIT
	IPI00007244	MPO	MPO Isoform H17 of Myeloperoxidase	84784	9.19	745	4	130	4.8	LIT
	IPI00872814	MSN	MSN Putative uncharacterized protein MSN (Fragment)	67759	6.09	576	18	413	18.4	LIT
	IPI00397526	MYH10	MYH10 Isoform 1 of Myosin-10	229827	5.44	1976	5	147	3.5	LIT
	#IPI00019502	MYH9	MYH9 Isoform 1 of Myosin-9	227646	5.5	1960	38	1176	15.5	LIT
	IPI00027255	MYL6B	MYL6B Myosin light chain 6B	22864	5.56	208	1	70	6.3	LIT-TOF
	IPI00414980	MYO1B	MYO1B Isoform 2 of Myosin-Ib	125898	9.27	1078	4	195	4.6	LIT
	IPI00010418	MYO1C	MYO1C Isoform 2 of Myosin-Ic	118674	9.48	1028	12	404	12	LIT
	IPI00444262	NCL	NCL cDNA FLJ45706 fis, clone FEBRA2028457, highly similar to Nucleolin	65979	4.45	603	3	94	8.5	LTQ-Orbitrap
	IPI00022078	NDRG1	NDRG1 Protein NDRG1	43264	5.49	394	1	45	3.6	LIT-TOF
	IPI00844287	NES	NES Similar to Nestin	66169	5.22	594	5	180	8.4	LIT
	#IPI00026944	NID1	NID1 Isoform 1 of Nidogen-1	139142	5.12	1247	21	540	4.3	Q-TOF
	IPI00028908	NID2	NID2 Isoform 1 of Nidogen-2	153952	5.09	1375	4	134	1.2	LIT
	IPI00026260	NME2;NME1	NME2;NME1 Isoform 1 of Nucleoside diphosphate kinase B	17401	8.52	152	1	41	4.6	LTQ-Orbitrap
	*IPI00337541	NNT	NNT NAD(P) transhydrogenase, mitochondrial	114564	8.31	1086	1	49	1.8	LIT
	IPI00219898	NPHS1;PRODH2	NPHS1;PRODH2 Isoform 2 of Nephrin	131548	5.33	1201	1	48	1	LIT
	IPI00014594	NPHS2	NPHS2 Isoform 1 of Podocin	42516	8.96	383	2	67	7.8	LTQ-Orbitrap
	IPI00748819	NPNT	NPNT cDNA FLJ60269, highly similar to Homo sapiens nephronectin (NPNT), mRNA	66191	8.9	582	9	203	12.2	LIT
	IPI00010796	P4HB	P4HB Protein disulfide-isomerase	57480	4.76	508	4	129	8.3	LTQ-Orbitrap
	IPI00018963	PARVA	PARVA Isoform 1 of Alpha-parvin	42274	5.69	372	6	227	11.8	LIT
	IPI00384116	PCK2	PCK2 Isoform 2 of Phosphoenolpyruvate carboxykinase [GTP], mitochondrial	48160	8.46	441	2	95	3.6	LIT
	IPI00384280	PCYOX1	PCYOX1 Prenylcysteine oxidase 1	57003	5.8	505	1	50	2.2	LIT
	IPI00025252	PDIA3	PDIA3 Protein disulfide-isomerase A3	57146	5.98	505	3	156	7.3	LTQ-Orbitrap
	IPI00299571	PDIA6	PDIA6 Isoform 2 of Protein disulfide-isomerase A6	54380	5.17	492	4	157	8.5	LIT
	#IPI00007983	PDLIM2	PDLIM2 Isoform 3 of PDZ and LIM domain protein 2	39556	9.15	366	9	278	3	Q-TOF
	IPI00007935	PDLIM5	PDLIM5 PDZ and LIM domain protein 5	65159	8.55	596	1	50	1.5	LIT
	IPI00216691	PFN1	PFN1 Profilin-1	15216	8.44	140	1	53	10	Q-TOF
	IPI00169383	PGK1	PGK1 Phosphoglycerate kinase 1	44985	8.3	417	7	276	18.9	LIT
	IPI00027252	PHB2	PHB2 Prohibitin-2	33276	9.83	299	2	53	7	LTQ-Orbitrap
	IPI00479186	PKM2	PKM2 Isoform M2 of Pyruvate kinase isozymes M1/M2	58470	7.96	531	3	212	4.1	LIT
	IPI00398775	PLEC1	PLEC1 Isoform 9 of Plectin-1	516400	5.58	4533	13	435	3.8	LIT
	IPI00030362	PLP2	PLP2 Proteolipid protein 2	17022	6.79	152	1	44	8.6	LTQ-Orbitrap
	IPI00032304	PLS1	PLS1 Plastin-1	70608	5.28	629	2	72	2.2	LIT
	IPI00299116	PODXL	PODXL Podocalyxin-like protein 1 precursor	55992	5.36	528	8	160	5.9	Q-TOF
	IPI00007960	POSTN	POSTN Isoform 1 of Periostin	93883	7.27	836	1	73	1.7	LIT-TOF
	IPI00419585	PPIA	PPIA Peptidyl-prolyl cis-trans isomerase A	18229	7.68	165	2	74	17.6	LIT
	IPI00646304	PPIB	PPIB Peptidyl-prolyl cis-trans isomerase B	23785	9.42	216	2	84	12.5	LIT
	*IPI00183002	PPP1R12A	PPP1R12A Isoform 1 of Protein phosphatase 1 regulatory subunit 12A	115610	5.31	1030	1	105	1.7	LIT
	IPI00000874	PRDX1	PRDX1 Peroxiredoxin-1	22324	8.27	199	1	54	5.5	LIT-TOF
	IPI00027350	PRDX2	PRDX2 Peroxiredoxin-2	22049	5.66	198	5	195	14.6	LIT
	IPI00024919	PRDX3	PRDX3 Thioredoxin-dependent peroxide reductase, mitochondrial	28017	7.67	256	1	84	5.5	LIT-TOF
	IPI00220301	PRDX6	PRDX6 Peroxiredoxin-6	25133	6	224	2	66	7.6	LTQ-Orbitrap
	IPI00029623	PSMA6	PSMA6 Proteasome subunit alpha type-6	27838	6.34	246	1	57	5.3	LIT
	IPI00384051	PSME2	PSME2 Putative uncharacterized protein PSME2	28755	6.05	249	1	68	6.4	LTQ-Orbitrap
	IPI00179964	PTBP1	PTBP1 Isoform 1 of Polypyrimidine tract-binding protein 1	57357	9.22	531	2	136	4.3	LTQ-Orbitrap
	IPI00001767	PTPRO	PTPRO Isoform 1 of Receptor-type tyrosine-protein phosphatase O	139282	5.68	1216	1	40	0.7	LTQ-Orbitrap
	IPI00016513	RAB10	RAB10 Ras-related protein Rab-10	22755	8.59	200	2	64	11	LTQ-Orbitrap
	IPI00020436	RAB11B	RAB11B Ras-related protein Rab-11B	24588	5.64	218	2	63	11	LIT
	IPI00005719	RAB1A	RAB1A Isoform 1 of Ras-related protein Rab-1A	22891	5.93	205	6	193	25.4	LIT
	IPI00031169	RAB2A	RAB2A Ras-related protein Rab-2A	23702	6.08	212	1	61	6.6	LIT
	IPI00001618	RAB39	RAB39 Ras-related protein Rab-39A	25390	7.57	217	1	71	5.1	LIT-TOF
	IPI00016339	RAB5C	RAB5C Ras-related protein Rab-5C	23696	8.64	216	2	81	6.5	LIT
	IPI00016342	RAB7A	RAB7A Ras-related protein Rab-7a	23760	6.4	207	2	103	6.8	LIT
	IPI00010270	RAC2	RAC2 Ras-related C3 botulinum toxin substrate 2	21814	7.52	192	1	48	5.2	LTQ-Orbitrap
	IPI00015148	RAP1B	RAP1B Ras-related protein Rap-1b	21040	5.65	184	7	145	6	Q-TOF
	IPI00465028	RCTPI1;TPI1	RCTPI1;TPI1 triosephosphate isomerase 1 isoform 2	31057	5.65	286	5	140	24.5	LIT
	IPI00024670	REEP5	REEP5 Receptor expression-enhancing protein 5	21707	8.25	189	1	40	5.8	LTQ-Orbitrap
	IPI00000041	RHOB	RHOB Rho-related GTP-binding protein RhoB	22565	5.1	196	1	42	12.2	LIT-TOF
	IPI00027434	RHOC	RHOC Rho-related GTP-binding protein RhoC	22334	6.2	193	1	40	7.8	LTQ-Orbitrap
	*IPI00215719	RPL18	RPL18 60S ribosomal protein L18	21735	11.73	188	2	65	6.9	LIT
	IPI00008530	RPLP0	RPLP0 60S acidic ribosomal protein P0	34423	5.71	317	1	72	3.8	LIT
	IPI00411639	RPSA;RPSAP15	RPSA;RPSAP15 Laminin receptor-like protein LAMRL5	33089	4.84	295	3	90	4.4	LIT
	IPI00020418	RRAS	RRAS Ras-related protein R-Ras	23637	6.43	218	6	228	12.8	LIT
	IPI00012512	RRAS2	RRAS2 cDNA FLJ61162, highly similar to Ras-related protein R-Ras2	24408	5.74	210	1	75	7.6	LIT-TOF
	IPI00017256	RSU1	RSU1 Ras suppressor protein 1	31521	8.57	277	1	55	6.1	LIT
	IPI00007047	S100A8	S100A8 Protein S100-A8	10885	6.51	93	1	59	11.8	LIT
	IPI00027462	S100A9	S100A9 Protein S100-A9	13291	5.71	114	1	49	13.2	LIT
	IPI00106642	SDF2L1	SDF2L1 Dihydropyrimidinase-like 2	67545	5.62	619	2	76	1.6	LIT
	IPI00217143	SDHA	SDHA SDHA protein	57400	7.24	520	1	48	2.7	LTQ-Orbitrap
	IPI00006865	SEC22B	SEC22B Vesicle-trafficking protein SEC22b	24896	8.67	215	2	63	12.1	LIT
	IPI00019376	SEPT11	SEPT11 Isoform 2 of Septin-11	51076	6.54	439	2	41	4.3	LTQ-Orbitrap
	IPI00014177	SEPT2	SEPT2 Isoform 1 of Septin-2	41689	6.15	361	2	71	11.9	LIT
	IPI00033025	SEPT7	SEPT7 51 kDa protein	50820	8.76	436	1	74	3.9	LIT
	IPI00305457	SERPINA1	SERPINA1 PRO2275	13089	8.93	120	1	100	15	LIT
	IPI00032179	SERPINC1	SERPINC1 Antithrombin-III	53025	6.32	464	2	84	6	LIT
	IPI00032140	SERPINH1	SERPINH1 Serpin H1	46525	8.75	418	3	101	3.6	LIT
	IPI00215777	SLC25A3	SLC25A3 Isoform B of Phosphate carrier protein, mitochondrial	40389	9.43	361	2	76	10.8	LTQ-Orbitrap
	#IPI00007188	SLC25A5	SLC25A5 ADP/ATP translocase 2	33102	9.76	298	2	59	4	LIT
	IPI00291467	SLC25A6	SLC25A6 ADP/ATP translocase 3	33073	9.76	298	1	85	4.4	LTQ-Orbitrap
	IPI00003527	SLC9A3R1	SLC9A3R1 Na(+)/H(+) exchange regulatory cofactor NHE-RF1	39130	5.55	358	1	54	7.3	MALDI-TOF/TOF
	*IPI00295132	SLCO2A1	SLCO2A1 Solute carrier organic anion transporter family member 2A1	71367	9.13	643	1	71	2	Q-TOF
	IPI00218733	SOD1	SOD1 Superoxide dismutase [Cu-Zn]	16154	5.7	154	1	78	9.1	LTQ-Orbitrap
	#IPI00843765	SPTAN1	SPTAN1 Isoform 3 of Spectrin alpha chain, brain	282906	5.21	2452	17	627	8.5	LIT
	IPI00005614	SPTBN1	SPTBN1 Isoform Long of Spectrin beta chain, brain 1	275237	5.39	2364	19	509	7.6	LIT
	IPI00219682	STOM	STOM Erythrocyte band 7 integral membrane protein	31882	7.71	288	3	98	11.1	LIT
	IPI00096066	SUCLG2	SUCLG2 Succinyl-CoA ligase [GDP-forming] subunit beta, mitochondrial	46824	6.15	432	1	58	2.5	LIT
	IPI00027258	SYNPO	SYNPO Isoform 2 of Synaptopodin	96736	9.79	903	3	157	3.5	LIT
	IPI00744692	TALDO1	TALDO1 Transaldolase	37688	6.36	337	2	79	3.3	LIT
	IPI00018219	TGFBI	TGFBI Transforming growth factor-beta-induced protein ig-h3	75261	7.62	683	1	52	3.4	LIT-TOF
	#IPI00005563	TINAGL1	TINAGL1 Isoform 1 of Tubulointerstitial nephritis antigen-like	53721	6.54	467	8	283	13.7	LIT
	IPI00216219	TJP1	TJP1 Isoform Long of Tight junction protein ZO-1	195682	6.24	1748	4	107	2.1	LIT
	#IPI00298994	TLN1	TLN1 Talin-1	271766	5.77	2541	68	2096	19.5	LIT
	IPI00031697	TMEM109	TMEM109 Transmembrane protein 109	26194	10.48	243	2	75	4.9	LIT
	*IPI00005089	TMOD2	TMOD2 Tropomodulin-2	39571	5.21	351	1	53	3.1	LIT
	IPI00031008	TNC	TNC Isoform 1 of Tenascin	246345	4.79	2201	1	70	1	LIT
	IPI00307545	TNS1	TNS1 Tensin-1	186499	7.55	1735	3	150	1.7	LIT
	IPI00658152	TNS3	TNS3 Isoform 1 of Tensin-3	156366	6.34	1445	2	87	2.9	LTQ-Orbitrap
	IPI00298237	TPP1	TPP1 cDNA FLJ56402, highly similar to Tripeptidyl-peptidase 1	62686	6.17	572	1	64	4.7	LIT-TOF
	IPI00027437	TSPAN9	TSPAN9 Tetraspanin-9	27559	7.89	239	1	82	4.6	LIT-TOF
	IPI00386354	TTLL3	TTLL3 cDNA FLJ14048 fis, clone HEMBA1006650, weakly similar to ARP2/3 COMPLEX 20 KD SUBUNIT	17186	9.07	156	3	75	7.1	Q-TOF
	IPI00554811	TTLL3;ARPC4	TTLL3;ARPC4 Actin-related protein 2/3 complex subunit 4	19768	8.53	168	2	59	11.3	LIT-TOF
	IPI00022432	TTR	TTR Transthyretin	15991	5.52	147	19	290	30.6	Q-TOF
	*IPI00792677	TUBA1B	TUBA1B cDNA FLJ60097, highly similar to Tubulin alpha-ubiquitous chain	46797	4.96	416	11	369	26	LIT
	IPI00218343	TUBA1C	TUBA1C Tubulin alpha-1C chain	50548	4.96	449	7	172	23.4	LTQ-Orbitrap
	IPI00645452	TUBB	TUBB Tubulin, beta	48135	4.7	426	17	411	32.4	LIT
	#IPI00007752	TUBB2C	TUBB2C Tubulin beta-2C chain	50255	4.79	445	18	349	8.5	Q-TOF
	IPI00646779	TUBB6	TUBB6 TUBB6 protein	50514	4.8	447	7	170	10.3	LIT
	IPI00027107	TUFM	TUFM Tu translation elongation factor, mitochondrial precursor	50185	7.26	455	4	103	7.3	Q-TOF
	IPI00645078	UBA1	UBA1 Ubiquitin-like modifier-activating enzyme 1	118858	5.49	1058	8	243	7.1	LIT
	IPI00179330	UBC;RPS27A;UBB	UBC;RPS27A;UBB ubiquitin and ribosomal protein S27a precursor	18296	9.68	156	2	76	10.3	LIT
	IPI00549343	VAMP3	VAMP3 Vesicle-associated membrane protein 3	11359	8.89	100	1	84	24	LIT-TOF
	IPI00170692	VAPA	VAPA Isoform 1 of Vesicle-associated membrane protein-associated protein A	28103	8.8	249	1	49	6.8	LIT
	#IPI00291175	VCL	VCL Isoform 1 of Vinculin	117220	5.83	1066	29	714	23.2	LIT
	IPI00022774	VCP	VCP Transitional endoplasmic reticulum ATPase	89950	5.14	806	4	106	4.3	LIT
	IPI00216308	VDAC1	VDAC1 Voltage-dependent anion-selective channel protein 1	30868	8.62	283	2	49	11	LTQ-Orbitrap
	IPI00024145	VDAC2	VDAC2 Isoform 2 of Voltage-dependent anion-selective channel protein 2	30849	6.81	283	2	64	10.6	Q-TOF
	IPI00383732	VH3	- VH3 protein (Fragment)	15873	8.51	147	2	56	8.2	Q-TOF
	#IPI00418471	VIM	VIM Vimentin	53676	5.06	466	200	3826	46.1	Q-TOF
	#IPI00298971	VTN	VTN Vitronectin	55069	5.55	478	8	254	12.1	LIT
	IPI00396383	VWA1	VWA1 Isoform 1 of von Willebrand factor A domain-containing protein 1	46889	7.18	445	1	63	4	LTQ-Orbitrap
	IPI00746165	WDR1	WDR1 Isoform 1 of WD repeat-containing protein 1	66836	6.17	606	1	82	2.6	LIT
	IPI00644712	XRCC6	XRCC6 ATP-dependent DNA helicase 2 subunit 1	70084	6.23	609	1	44	2.8	Q-TOF
	IPI00216318	YWHAB	YWHAB Isoform Long of 14-3-3 protein beta/alpha	28179	4.76	246	4	251	13.4	LIT
	IPI00220642	YWHAG	YWHAG 14-3-3 protein gamma	28456	4.8	247	2	72	5.7	LIT
	IPI00018146	YWHAQ	YWHAQ 14-3-3 protein theta	28032	4.68	245	1	78	5.7	LIT
	IPI00021263	YWHAZ	YWHAZ 14-3-3 protein zeta/delta	27899	4.73	245	9	364	22.9	LIT
	#: A total of 49 human glomerular proteins commonly identified by the five MS instruments.
	*: A total of 14 human glomerular proteins uniquely identified in this study compared with the comprehensive database.
